# Supplementary material for: DNA Methylation Profiling of Human Prefrontal Cortex Neurons in Heroin Users Shows Significant Difference between Genomic Contexts of Hyper- and Hypomethylation and a Younger Epigenetic Age
Source: Genes (Basel). 2017 May 30;8(6):152. doi: 10.3390/genes8060152 (PMC5485516; doi:10.3390/genes8060152)
Supplement: Supplementary file 1 [file genes-08-00152-s001.zip]

Archive with 7 entries (7 files):
- Figure S4C.gif
- Table S1-S5.xlsx
- Figure S1.docx
- Figure S2.docx
- Figure S3.docx
- Figure S4A.gif
- Figure S4B.gif
