# Supplementary material for: DNA Methylation Profiling of Human Prefrontal Cortex Neurons in Heroin Users Shows Significant Difference between Genomic Contexts of Hyper- and Hypomethylation and a Younger Epigenetic Age
Source: Genes (Basel). 2017 May 30;8(6):152. doi: 10.3390/genes8060152 (PMC5485516; doi:10.3390/genes8060152)
Supplement: Supplementary file 1 [file genes-08-00152-s001.zip › Table S1-S5.xlsx]

## Sheet: Table_S1 Demographics
Table S1. Summary of demographics for the specimens used in the study
Specimen #	Cohort	Cause of Death	SEX	Age	Race	PMI (hr)	pH	comments	ETOH blood (g/l)	ETOH urine (g/l)	Blood -Morphine	Blood 6-MAM	Blood - Codein	Liver -Morphine	Liver 6-MAM	Liver - Codein	Urine - Morphine	Urine - 6-MAM	Urine - Codein	Substance	Concentration	Contribution to death
OF03	CONTROL	heart failure	M	46	W	4	6.84		0	0	0	0	0	0	0	0	0	0	0
OF04	CONTROL	sudden death,heart	M	65	W	< 6h	6.63667		0	0	0	0	0	0	0	0	0	0	0
OF05	CONTROL	sudden death,heart	M	65	W	<12	7.00333		0	0	0	0	0	0	0	0	0	0	0
OF07	CONTROL	cardiac failure	M	46	W	6	6.85		0	0	0	0	0	0	0	0	0	0	0
OF08	CONTROL	sudden death, natural	M	44	W	12	6.92		0	0	0	0	0	0	0	0	0	0	0
OF09	CONTROL	sudden death, natural	M	49	W	4	6.59		0	0	0	0	0	0	0	0	0	0	0
OF13	CONTROL	pulmonary embolus	M?	43	W	24	6.68	Excluded from analyses	0	0	0	0	0	0	0	0	0	0	0
OF20	CONTROL	sudden death, natural	F	53	W	24	6.84333		0	0	0	0	0	0	0	0	0	0	0	pyrazolon	unspecified, little	no contribution
OF26	CONTROL	cardiac failure	M	48	W	24	6.79		0	0	0	0	0	0	0	0	0	0	0
OF30	CONTROL	cardiac failure. pulm. embolus. pneumonia	M	58	W	24	6.2		0	0	0	0	0	0	0	0	0	0	0
OF34	CONTROL	cardiac failure	M	29	W	24	6.92		0	0	0	0	0	0	0	0	0	0	0
OF36	CONTROL	cardiac failure	M	25	W	24	6.76		0	0	0	0	0	0	0	0	0	0	0
OF39	CONTROL	cardiac failure	M	44	W	24	6.87		1.19	0	0	0	0	0	0	0	0	0	0
OF45	CONTROL	cardiac failure	M	20	W	24	6.59		2.14	2.88	0	0	0	0	0	0	0	0	0
OF49	CONTROL	cardiac failure	M	22	W	24	6.79		0	0	0	0	0	0	0	0	0	0	0
OF51	CONTROL	cardiac failure	M	30	W	24	6.33		0	0	0	0	0	0	0	0	0	0	0
OF58	CONTROL	cardiac failure	F	36	W	24	6.82		0	0	0	0	0	0	0	0	0	0	0
OF63	CONTROL	sudden death, natural	F	45	W	24	6.45		0	0	0	0	0	0	0	0	0	0	0
OF64	CONTROL	sudden death, natural	M	43	W	24	6.4		0	0	0	0	0	0	0	0	0	0	0
OF66	CONTROL	juvenile sudden death. viral infection	M	15	W	24	6.81		0	0	0	0	0	0	0	0	0	0	0
OF68	CONTROL	cardiac failure	F	31	W	24	6.98		0	0	0	0	0	0	0	0	0	0	0
OF69	CONTROL	electric shock	M	19	W	24	6.82		0	0	0	0	0	0	0	0	0	0	0
OF70	CONTROL	viral infection	F	27	W	24	6.75		1.26	1.53	0	0	0	0	0	0	0	0	0
OF72	CONTROL	electric shock	M	23	W	24	6.76		0	0	0	0	0	0	0	0	0	0	0
OF75	CONTROL	cardiac failure	M	37	W	24	6.81		0	0	0	0	0	0	0	0	0	0	0
OF81	CONTROL	sudden death	M	38	W	24	6.52		0	0	0	0	0	0	0	0	0	0	0
OF82	CONTROL	sudden death, natural	M	26	W	24	6.87		0	0	0	0	0	0	0	0	0	0	0
OF83	CONTROL	sudden death, natural	M	28	W	24	6.69667		0	0	0	0	0	0	0	0	0	0	0
OF84	CONTROL	sudden death, natural	M	24	W	24	6.75		0	0	0	0	0	0	0	0	0	0	0
OF01	SUICIDE	suicide (hanging)	F	55	W	24.5	7		0	0	0	0	0	0	0	0	0	0	0
OF06	SUICIDE	suicide (hanging)	M	16	W	24	6.97		0	0	0	0	0	0	0	0	0	0	0
OF12	SUICIDE	suicide (hanging)	M	43	W	24	6.83	depression, suicide attempts	0	0	0	0	0	0	0	0	0	0	0
OF17	SUICIDE	suicide (hanging)	M	47	W	24	6.84	depression, suicide attempts	0	0	0	0	0	0	0	0	0	0	0
OF21	SUICIDE	suicide (hanging)	M	49	W	24	6.81333		0	0	0	0	0	0	0	0	0	0	0
OF22	SUICIDE	suicide (hanging)	M	47	W	24	6.96		0	0	0	0	0	0	0	0	0	0	0
OF24	SUICIDE	suicide (hanging)	F	30	W	24	6.99	depression, suicide attempts	0.77	0	0	0	0	0	0	0	0	0	0
OF40	SUICIDE	suicide (hanging)	M	25	W	24	6.89		0	0	0	0	0	0	0	0	0	0	0
OF43	SUICIDE	suicide (hanging)	M	30	W	24	6.73		0	0	0	0	0	0	0	0	0	0	0
OF53	SUICIDE	suicide (hanging)	M	21	W	24	6.83	suicide attempts	0	0	0	0	0	0	0	0	0	0	0
OF61	SUICIDE	suicide (hanging)	M	40	W	24	6.91	suicide attempts	1.3	2.18	0	0	0	0	0	0	0	0	0
OF62	SUICIDE	suicide (hanging)	F	23	W	24	6.41		0	0	0	0	0	0	0	0	0	0	0
OF74	SUICIDE	suicide (hanging)	M	35	W	24	6.99	depression	0.59	0.74	0	0	0	0	0	0	0	0	0
OF76	SUICIDE	suicide (hanging)	M	27	W	24	7		0	0	0	0	0	0	0	0	0	0	0
OF77	SUICIDE	suicide (hanging)	M	31	W	24	7.03	suicidical attempts and statements	1.18	1.63	0	0	0	0	0	0	0	0	0
OF78	SUICIDE	suicide (hanging)	M	27	W	24	6.86		0	0	0	0	0	0	0	0	0	0	0
OF79	SUICIDE	suicide (hanging)	F	29	W	24	6.84	suicidical attempts and statements	0	0	0	0	0	0	0	0	0	0	0
OF80	SUICIDE	suicide (hanging)	M	31	W	24	6.94	compulsive gambler	1.73	2.05	0	0	0	0	0	0	0	0	0
OF85	SUICIDE	suicide hanging	F	29	W	24	6.85667	post-partum depression	0	0	0	0	0	0	0	0	0	0	0	olanzapine clozapine	0.58 1.28	no contribution
OF86	SUICIDE	suicide hanging	F	27	W	24	6.68333	depression after divorce	0	0	0	0	0	0	0	0	0	0	0
OF87	SUICIDE	suicide hanging	M	20	W	24	6.81		0	0	0	0	0	0	0	0	0	0	0
OF88	SUICIDE	suicide hanging	M	26	W	24	7.00667	depression	0	0	0	0	0	0	0	0	0	0	0
OF02	HEROIN	heroin overdose	F	32	W	21	6.48		0	0	0.3	0	0.05	0	0	0	0	0	0
OF10	HEROIN	heroin overdose	M	24	W	24	6.93	2-4 years use	2.47	3.03	0	0	0	0	0	0	0	0	0
OF11	HEROIN	heroin overdose	M	26	W	24	6.48		0	0	1.38	0	0.89	24.78	0	0.34	0	0	0
OF14	HEROIN	heroin overdose	M	25	W	24	6.74	6 yrs use	0	0	0	0	0	0	0	0	0	0	0
OF15	HEROIN	heroin overdose	M	26	W	24	6.57		0	0	0	0	0.5	0	0	0.33	0	0	0
OF16	HEROIN	heroin overdose	M	21	W	24	6.66333		0	0	0	0	0.4	0	0	0	0	0	2.17
OF18	HEROIN	heroin overdose	M	22	W	24	6.75		0	0	0	0	0.03	0	0	0.025	0	0.21	0.47
OF19	HEROIN	heroin overdose	M	28	W	24	6.8	2 yrs use	0	0	0.25	0	1.02	0	0	0.1	0.6	0.47	3
OF23	HEROIN	heroin overdose	M	25	W	24	6.12	5 yrs use	0	0	0	0	1.37	0	0	0	1.08	0.4	2.6
OF25	HEROIN	heroin overdose	M	22	W	24	6.2	4 yrs use	0	0	1.28	0	0.56	2.41	0	0.42	0	0	0
OF27	HEROIN	heroin overdose	M	23	W	24	6.66	3 yrs use	0	0	0	0	0.14	0	0	0	0.97	1.02	0.59
OF28	HEROIN	heroin overdose	M	25	W	24	6.64		0	0	0	0	0	0	0	0	1.2	0.42	1.02
OF29	HEROIN	heroin overdose	M	20	W	24	6.35667		0.44	0.85	0.21	0.77	0	0	0	0	0.42	0	0.11
OF31	HEROIN	heroin overdose	M	27	W	24	6.66	1 yr use	0	0	0.24	0	0.08	0	0	0	0.45	0	0.12
OF32	HEROIN	heroin overdose	M	46	W	24	6.47		1.31	2.4	0.89	0	0.23				3.62	0	0.28
OF33	HEROIN	heroin overdose	M	23	W	24	6.41	3 yrs heroin iv	0	0	0	0	0	0	0	0	0.3	0	0
OF35	HEROIN	heroin overdose	F	19	W	24	6.71		0	0	0.4	0	0.28	0	0	0	0.214	0	0.01
OF37	HEROIN	heroin overdose	F	29	W	24	6.61	10 yrs use	0	0	0.48	0	0.19	0	0	0	0	0	0
OF38	HEROIN	heroin overdose	F	24	W	24	6.36		0	0	0.35	0	0	0	0	0	0	0	0
OF41	HEROIN	heroin overdose	M	24	W	24	6.55	5 yrs use	0	0	0	0	0.3	0	0	0	0	0	3.87
OF42	HEROIN	heroin overdose	M	25	W	24	6.75	8 yrs use	0	0	0	0	1.35	0	0	0	0	0	1.26
OF44	HEROIN	heroin overdose	M	25	W	24	6.74		0	0	1.08	0	0.55	0	0	0	0.8	0	0
OF46	HEROIN	heroin overdose	F	26	W	24	6.75	3 yrs use	1.12	1.3	1.3	0	1.06	2.01	0	0.22	0.59	0	0.073
OF47	HEROIN	heroin overdose	M	20	W	24	6.52	4 yrs use	0	0	0.74	0	0.19	2.82	0	1.69	1.2	0	0.84
OF48	HEROIN	heroin overdose	M	28	W	24	6.85	3 yrs use	1.39	2.03	0.99	0	0.19	3.03	0	1.58	3.75	0	0.18
OF50	HEROIN	heroin overdose	M	25	W	24	6.56	3 yrs use	0	0	0	0	0.62	0	0	0	4.67	0	0.21
OF52	HEROIN	heroin overdose	M	21	W	24	6.82	2.5 yrs use	0	0	0	0	0.08	0	0	0	7	0	0.04
OF54	HEROIN	heroin overdose	M	24	W	24	6.31	3 yrs use	0.52	1.11	0.593	0	0.022	0	0	0	0	0	0.062
OF55	HEROIN	heroin overdose	M	23	W	24	6.68		0	0	0.325	0.051	0.022	0	0	0	0.512	0	0.074
OF56	HEROIN	heroin overdose	F	25	W	24	6.42		0	0	0	0	0	0	0	0	4.58	0	0.18
OF57	HEROIN	heroin overdose	M	32	W	24	6.1	0.5 yr use	0	0	0.8	0	0	0	0	0	19.96	0	0.88
OF59	HEROIN	heroin overdose	M	29	W	24	6.79	7 yrs use	0	0	0	0	0	0	0	0	8.14	0	61.65
OF60	HEROIN	heroin overdose	M	27	W	24	6.47	4 yrs use	0	0	0.96	0	0	0	0	0	4.96	0	0
OF65	HEROIN	heroin overdose	M	26	W	24	6.5	4 yrs use	0	0	0.04	0	0.007	0	0	0	0	0	0.57
OF67	HEROIN	heroin overdose	M	26	W	24	6.28	2 yrs use	0	0	0.25	0	0.04	0	0	0	34.49	0.012	1.57
OF71	HEROIN	heroin overdose	M	36	W	24	6.38	4-5 months abuse	0	0	0.22	0	0.03	0	0	0.08	1.26	0.1	0.46
OF73	HEROIN	heroin overdose	M	21	W	24	6.23		0	0	0.4	0	0	0	0	0	8.4	0	0.36

## Sheet: Table_S2_GABA-Glu-DEGs
Table S2. Analysis of differential gene expression (DE) between Glu- and GABA-neurons.
DE analysis was performed with EdgeR R package. CPM: counts per million.
Genes were considered DE if abs(FoldChange)> 2 and FDR-adjusted p-value < 0.01
gene_symbol	ENSEMBL_geneID	log2FoldChange(Glu-vs-GABA)	logCPM_average	PValue	FDRadj.PValue	DE_status_FC2.FDR01
LHX6	ENSG00000106852	-5.73605	6.53838	4.35634e-12	7.24808e-08	GABA.DE
NOS1	ENSG00000089250	-4.2196	6.31655	4.65364e-11	3.87136e-07	GABA.DE
TANC1	ENSG00000115183	-3.69885	6.15986	7.56664e-11	4.19646e-07	GABA.DE
PAWR	ENSG00000177425	-4.40028	6.03429	1.08624e-10	4.25926e-07	GABA.DE
PTPRM	ENSG00000173482	-3.18189	9.03317	1.27998e-10	4.25926e-07	GABA.DE
SLC38A11	ENSG00000169507	4.65428	4.93962	2.59892e-10	7.00433e-07	GLU.DE
TESPA1	ENSG00000135426	5.86097	7.12676	3.7288e-10	7.00433e-07	GLU.DE
LOC284930	ENSG00000224271	6.85216	3.63533	3.93007e-10	7.00433e-07	GLU.DE
DOCK11	ENSG00000147251	-4.21667	7.5212	4.04049e-10	7.00433e-07	GABA.DE
OLFM3	ENSG00000118733	3.91513	6.83808	4.84717e-10	7.00433e-07	GLU.DE
LY86-AS1	ENSG00000216863	6.20282	4.35803	5.57403e-10	7.00433e-07	GLU.DE
GRM2	ENSG00000164082	4.3742	5.02685	5.78431e-10	7.00433e-07	GLU.DE
VAX1	ENSG00000148704	-4.6976	5.1042	5.82234e-10	7.00433e-07	GABA.DE
ARAP2	ENSG00000047365	3.94008	7.53242	6.26868e-10	7.00433e-07	GLU.DE
RNF144B	ENSG00000137393	-4.82385	4.74711	6.49905e-10	7.00433e-07	GABA.DE
TNNT2	ENSG00000118194	5.94435	5.27241	7.42719e-10	7.00433e-07	GLU.DE
LINC00710	ENSG00000229240	5.32582	5.10407	7.5645e-10	7.00433e-07	GLU.DE
INF2	ENSG00000203485	3.36385	5.40379	7.57771e-10	7.00433e-07	GLU.DE
KIAA1024	ENSG00000169330	-3.26635	5.63275	8.45105e-10	7.22608e-07	GABA.DE
VIPR1	ENSG00000114812	4.69671	5.64722	8.68624e-10	7.22608e-07	GLU.DE
ADCYAP1	ENSG00000141433	5.02693	4.29939	9.98411e-10	7.72711e-07	GLU.DE
SOX6	ENSG00000110693	-5.0563	7.66412	1.02174e-09	7.72711e-07	GABA.DE
ZDHHC23	ENSG00000184307	3.521	6.62379	1.12564e-09	8.14276e-07	GLU.DE
SEC14L5	ENSG00000103184	3.90245	6.22486	1.2033e-09	8.34186e-07	GLU.DE
IPCEF1	ENSG00000074706	2.86651	6.19238	1.26613e-09	8.42637e-07	GLU.DE
FOXP2	ENSG00000128573	4.68867	5.51523	1.33249e-09	8.52692e-07	GLU.DE
KCNG3	ENSG00000171126	6.30539	4.18981	1.47609e-09	8.85922e-07	GLU.DE
NIPAL2	ENSG00000104361	2.81609	6.69691	1.57535e-09	8.85922e-07	GLU.DE
SMAD3	ENSG00000166949	3.03842	5.68939	1.5815e-09	8.85922e-07	GLU.DE
TMEM132C	ENSG00000181234	-3.67226	5.49267	1.59741e-09	8.85922e-07	GABA.DE
DUSP10	ENSG00000143507	-3.93685	4.66298	1.80953e-09	9.39642e-07	GABA.DE
ADAMTS17	ENSG00000140470	-3.91457	5.99062	1.82374e-09	9.39642e-07	GABA.DE
KCNS3	ENSG00000170745	-5.19108	5.00525	1.87221e-09	9.39642e-07	GABA.DE
LOC285696	ENSG00000215196	3.63143	4.50319	1.9877e-09	9.39642e-07	GLU.DE
MYO5C	ENSG00000128833	3.58886	5.96248	2.04981e-09	9.39642e-07	GLU.DE
PTPN3	ENSG00000070159	4.47024	5.04598	2.14473e-09	9.39642e-07	GLU.DE
LOC392232	ENSG00000250979	-3.91174	5.75705	2.1634e-09	9.39642e-07	GABA.DE
MYO5B	ENSG00000167306	-3.38655	7.23832	2.18314e-09	9.39642e-07	GABA.DE
COL25A1	ENSG00000188517	-3.39224	6.59975	2.20255e-09	9.39642e-07	GABA.DE
GRASP	ENSG00000161835	4.70004	4.73029	2.4722e-09	1.02831e-06	GLU.DE
MITF	ENSG00000187098	-3.34994	4.56158	2.53624e-09	1.02922e-06	GABA.DE
LGI4	ENSG00000153902	4.25861	4.97752	2.68603e-09	1.04687e-06	GLU.DE
RASAL1	ENSG00000111344	3.44404	4.44307	2.71159e-09	1.04687e-06	GLU.DE
NPTX1	ENSG00000171246	3.25563	7.21461	2.87909e-09	1.04687e-06	GLU.DE
PTPRK	ENSG00000152894	3.54018	7.50784	2.92964e-09	1.04687e-06	GLU.DE
PRDM8	ENSG00000152784	5.28431	4.76657	2.93606e-09	1.04687e-06	GLU.DE
GRIK1	ENSG00000171189	-3.67757	9.42356	2.95725e-09	1.04687e-06	GABA.DE
TPBG	ENSG00000146242	4.99166	3.70956	3.2925e-09	1.12288e-06	GLU.DE
LMO4	ENSG00000143013	2.5107	6.70054	3.30696e-09	1.12288e-06	GLU.DE
OTOGL	ENSG00000165899	4.6135	6.42277	3.7398e-09	1.19551e-06	GLU.DE
LINC00507	ENSG00000256193	7.09909	4.62328	3.77108e-09	1.19551e-06	GLU.DE
TAC1	ENSG00000006128	-5.70739	5.21931	3.82319e-09	1.19551e-06	GABA.DE
ADGRF5	ENSG00000069122	5.98469	4.13577	3.8495e-09	1.19551e-06	GLU.DE
MCHR2	ENSG00000152034	8.37042	3.48798	3.88341e-09	1.19551e-06	GLU.DE
SPOCK3	ENSG00000196104	-3.08274	7.47364	3.95198e-09	1.19551e-06	GABA.DE
LMO3	ENSG00000048540	2.57026	7.37634	4.09225e-09	1.21584e-06	GLU.DE
KIF26B	ENSG00000162849	-3.24083	6.79836	4.23402e-09	1.23128e-06	GABA.DE
NXPH1	ENSG00000122584	-4.10359	6.93104	4.29222e-09	1.23128e-06	GABA.DE
ZNF385D	ENSG00000151789	-2.96725	7.72895	4.44648e-09	1.23782e-06	GABA.DE
RGS5	ENSG00000143248	-5.01734	6.16137	4.54425e-09	1.23782e-06	GABA.DE
ONECUT2	ENSG00000119547	5.22856	5.45884	4.60425e-09	1.23782e-06	GLU.DE
PLXND1	ENSG00000004399	4.4086	5.35158	4.61261e-09	1.23782e-06	GLU.DE
BLM	ENSG00000197299	-3.9326	4.1997	4.76053e-09	1.25723e-06	GABA.DE
FAM212B	ENSG00000197852	3.47862	5.51247	5.05024e-09	1.31291e-06	GLU.DE
FRMD4B	ENSG00000114541	-3.68469	5.23841	5.16534e-09	1.32217e-06	GABA.DE
ZNF124	ENSG00000196418	-2.58312	5.60746	5.62224e-09	1.3651e-06	GABA.DE
CRHBP	ENSG00000145708	-5.38046	5.00285	5.62693e-09	1.3651e-06	GABA.DE
DNAJC5G	ENSG00000163793	3.88011	4.21049	5.66634e-09	1.3651e-06	GLU.DE
PTH2R	ENSG00000144407	4.90992	3.32526	5.77756e-09	1.3651e-06	GLU.DE
CA10	ENSG00000154975	4.44536	5.45005	5.82005e-09	1.3651e-06	GLU.DE
LRP8	ENSG00000157193	-2.60071	8.38169	5.83539e-09	1.3651e-06	GABA.DE
WLS	ENSG00000116729	-2.75983	6.65801	5.93744e-09	1.3651e-06	GABA.DE
SLC6A7	ENSG00000011083	3.56714	5.41631	5.98943e-09	1.3651e-06	GLU.DE
CNGB1	ENSG00000070729	5.86058	3.40739	6.08301e-09	1.36769e-06	GLU.DE
KCNAB3	ENSG00000170049	-3.38988	6.48641	6.99311e-09	1.55135e-06	GABA.DE
RAP2B	ENSG00000181467	2.83239	4.75869	7.14922e-09	1.5527e-06	GLU.DE
ACTN1	ENSG00000072110	2.39783	7.11114	7.25778e-09	1.5527e-06	GLU.DE
SYTL5	ENSG00000147041	-2.94923	5.75182	7.27915e-09	1.5527e-06	GABA.DE
ENC1	ENSG00000171617	4.03084	8.50343	7.38543e-09	1.55543e-06	GLU.DE
CACNA2D2	ENSG00000007402	-2.95934	6.82769	7.66889e-09	1.59494e-06	GABA.DE
FSTL4	ENSG00000053108	2.33656	5.95597	7.81763e-09	1.6058e-06	GLU.DE
MEIS2	ENSG00000134138	4.77879	4.44269	7.93899e-09	1.61084e-06	GLU.DE
TENM1	ENSG00000009694	-2.50833	8.00314	8.06995e-09	1.61769e-06	GABA.DE
SLC9A9	ENSG00000181804	-3.54048	5.20102	8.44812e-09	1.67333e-06	GABA.DE
CCDC158	ENSG00000163749	3.61408	4.43667	8.70974e-09	1.69902e-06	GLU.DE
TNFRSF14	ENSG00000157873	4.86679	3.29201	8.78203e-09	1.69902e-06	GLU.DE
ANTXR2	ENSG00000163297	6.85927	3.27742	9.3874e-09	1.78412e-06	GLU.DE
PRDM1	ENSG00000057657	-3.90124	5.15272	9.554e-09	1.78412e-06	GABA.DE
MAF	ENSG00000178573	-3.39842	6.32603	9.64207e-09	1.78412e-06	GABA.DE
PTPN14	ENSG00000152104	3.32306	5.07492	9.66435e-09	1.78412e-06	GLU.DE
SLIT3	ENSG00000184347	3.32776	5.30751	9.77203e-09	1.78412e-06	GLU.DE
PRRT4	ENSG00000224940	-3.50698	4.13728	9.93037e-09	1.78412e-06	GABA.DE
PDP1	ENSG00000164951	2.34292	7.24525	9.97255e-09	1.78412e-06	GLU.DE
SLC22A8	ENSG00000149452	3.96242	3.87413	1.07977e-08	1.91119e-06	GLU.DE
KCNIP3	ENSG00000115041	3.76111	5.57914	1.09772e-08	1.92251e-06	GLU.DE
ARX	ENSG00000004848	-4.16991	6.15424	1.1158e-08	1.93382e-06	GABA.DE
ADAMTS3	ENSG00000156140	7.07781	4.38668	1.14756e-08	1.96836e-06	GLU.DE
KCTD1	ENSG00000134504	2.14385	6.37942	1.24648e-08	2.11622e-06	GLU.DE
KCNS2	ENSG00000156486	2.31938	5.73031	1.2742e-08	2.13986e-06	GLU.DE
MYO1D	ENSG00000176658	3.30802	5.6759	1.28613e-08	2.13986e-06	GLU.DE
MAFB	ENSG00000204103	-4.43165	5.10547	1.30918e-08	2.15194e-06	GABA.DE
MUM1L1	ENSG00000157502	3.84479	3.71889	1.31926e-08	2.15194e-06	GLU.DE
PTER	ENSG00000165983	4.52049	4.56596	1.36007e-08	2.19698e-06	GLU.DE
KCNA4	ENSG00000182255	3.0656	5.25701	1.3945e-08	2.22061e-06	GLU.DE
SYNJ2	ENSG00000078269	2.92156	5.94071	1.4014e-08	2.22061e-06	GLU.DE
CABP1	ENSG00000157782	2.8051	7.71064	1.43141e-08	2.22831e-06	GLU.DE
NHS	ENSG00000188158	-2.07583	6.50511	1.43392e-08	2.22831e-06	GABA.DE
VWA3A	ENSG00000175267	3.24729	5.01722	1.44643e-08	2.22831e-06	GLU.DE
LYPD6	ENSG00000187123	-2.61506	5.06695	1.48517e-08	2.26699e-06	GABA.DE
KCNJ5	ENSG00000120457	-6.03179	3.49124	1.53235e-08	2.31132e-06	GABA.DE
FOXP1	ENSG00000114861	2.24729	6.29523	1.54314e-08	2.31132e-06	GLU.DE
MTUS1	ENSG00000129422	-2.38545	6.39266	1.55588e-08	2.31132e-06	GABA.DE
ZNF804A	ENSG00000170396	-2.69128	6.71618	1.78267e-08	2.62478e-06	GABA.DE
DSCAM	ENSG00000171587	2.59864	6.63413	1.86055e-08	2.69172e-06	GLU.DE
LAMA2	ENSG00000196569	4.17774	6.12665	1.86444e-08	2.69172e-06	GLU.DE
NRN1	ENSG00000124785	4.17383	5.23469	1.87667e-08	2.69172e-06	GLU.DE
CBLN2	ENSG00000141668	3.66892	6.24693	1.92066e-08	2.70325e-06	GLU.DE
FAM19A1	ENSG00000183662	4.62482	5.13922	1.92458e-08	2.70325e-06	GLU.DE
NPY1R	ENSG00000164128	3.79178	5.70558	1.93345e-08	2.70325e-06	GLU.DE
HTR2A-AS1	ENSG00000224517	3.75444	3.41907	2.06095e-08	2.85751e-06	GLU.DE
NEUROD2	ENSG00000171532	3.85492	3.15205	2.10271e-08	2.87951e-06	GLU.DE
LZTS1	ENSG00000061337	3.39675	4.17782	2.11143e-08	2.87951e-06	GLU.DE
TTC6	ENSG00000139865	5.12497	3.42945	2.2255e-08	3.0104e-06	GLU.DE
RMST	ENSG00000255794	5.13548	5.51231	2.2786e-08	3.05736e-06	GLU.DE
TRPC6	ENSG00000137672	-2.49312	5.19277	2.40599e-08	3.20247e-06	GABA.DE
PIEZO2	ENSG00000154864	-4.32351	6.13603	2.44829e-08	3.23291e-06	GABA.DE
NRGN	ENSG00000154146	3.37657	6.49349	2.53951e-08	3.32332e-06	GLU.DE
GLRA3	ENSG00000145451	2.41535	5.64493	2.55671e-08	3.32332e-06	GLU.DE
CPNE9	ENSG00000144550	2.6373	5.04796	2.58634e-08	3.33577e-06	GLU.DE
RAB3B	ENSG00000169213	-3.32143	7.33909	2.69793e-08	3.39864e-06	GABA.DE
USP43	ENSG00000154914	5.06185	4.49056	2.71952e-08	3.39864e-06	GLU.DE
RTN4RL2	ENSG00000186907	4.25957	3.01247	2.72701e-08	3.39864e-06	GLU.DE
PIK3R1	ENSG00000145675	1.9713	8.49632	2.73005e-08	3.39864e-06	GLU.DE
ACTC1	ENSG00000159251	-2.63768	4.77044	2.73722e-08	3.39864e-06	GABA.DE
EPHA4	ENSG00000116106	2.67452	7.52465	2.75885e-08	3.40013e-06	GLU.DE
SEMA5B	ENSG00000082684	3.89717	4.65747	2.79686e-08	3.42163e-06	GLU.DE
NTNG2	ENSG00000196358	3.79835	3.50672	2.83733e-08	3.42538e-06	GLU.DE
ZNF831	ENSG00000124203	4.78331	3.75374	2.85627e-08	3.42538e-06	GLU.DE
NACC2	ENSG00000148411	-2.77314	4.63966	2.92106e-08	3.42538e-06	GABA.DE
CRB1	ENSG00000134376	-2.44029	5.47853	2.92165e-08	3.42538e-06	GABA.DE
NPY	ENSG00000122585	-4.95744	4.27758	2.92498e-08	3.42538e-06	GABA.DE
ADRB1	ENSG00000043591	4.12523	4.25351	2.93882e-08	3.42538e-06	GLU.DE
TRIM67	ENSG00000119283	-3.3479	5.52912	2.94404e-08	3.42538e-06	GABA.DE
TYRO3	ENSG00000092445	3.1252	6.16024	2.99377e-08	3.45905e-06	GLU.DE
VAV2	ENSG00000160293	-2.64484	6.16403	3.0227e-08	3.4684e-06	GABA.DE
BHLHE40	ENSG00000134107	2.44215	4.70226	3.0987e-08	3.51599e-06	GLU.DE
SFTA1P	ENSG00000225383	5.82253	3.55586	3.10645e-08	3.51599e-06	GLU.DE
SLC47A1	ENSG00000142494	-2.72605	4.66522	3.16649e-08	3.55973e-06	GABA.DE
MCTP2	ENSG00000140563	5.2009	3.2604	3.23439e-08	3.61166e-06	GLU.DE
SYNPO2	ENSG00000172403	2.08051	5.8767	3.45843e-08	3.81897e-06	GLU.DE
C1QL1	ENSG00000131094	-5.10326	2.98678	3.46595e-08	3.81897e-06	GABA.DE
GDPD5	ENSG00000158555	-2.48515	5.54958	3.54781e-08	3.88345e-06	GABA.DE
MUC15	ENSG00000169550	6.2992	3.1176	3.5863e-08	3.88543e-06	GLU.DE
ADAMTS5	ENSG00000154736	-2.80881	4.11256	3.59633e-08	3.88543e-06	GABA.DE
KCNN3	ENSG00000143603	3.93935	4.4021	3.65518e-08	3.92354e-06	GLU.DE
NEUROD6	ENSG00000164600	4.7271	4.40105	3.73144e-08	3.97972e-06	GLU.DE
SLC6A1-AS1	ENSG00000232287	-2.72263	5.26928	3.79105e-08	4.01755e-06	GABA.DE
FLT3	ENSG00000122025	-4.53172	6.683	3.9184e-08	4.12087e-06	GABA.DE
PALMD	ENSG00000099260	3.39376	3.48633	3.96339e-08	4.12087e-06	GLU.DE
LMF1	ENSG00000260807	5.35342	5.95645	3.9689e-08	4.12087e-06	GLU.DE
KIAA1217	ENSG00000120549	-1.94683	8.59104	3.98762e-08	4.12087e-06	GABA.DE
ACTN2	ENSG00000077522	2.44851	6.19595	4.02774e-08	4.13664e-06	GLU.DE
ADORA1	ENSG00000163485	3.15883	4.01654	4.09364e-08	4.17852e-06	GLU.DE
PHKA1	ENSG00000067177	-2.90741	4.53461	4.36147e-08	4.42477e-06	GABA.DE
VWA5A	ENSG00000110002	-2.30648	5.50889	4.44241e-08	4.46027e-06	GABA.DE
MEPE	ENSG00000152595	-6.66087	4.77956	4.45008e-08	4.46027e-06	GABA.DE
LINC01336	ENSG00000250889	6.39639	2.82895	4.62981e-08	4.61262e-06	GLU.DE
ITPKA	ENSG00000137825	4.62658	3.49453	4.73384e-08	4.68819e-06	GLU.DE
DPYD	ENSG00000188641	2.88491	5.41046	4.78906e-08	4.71482e-06	GLU.DE
ANK1	ENSG00000029534	-3.53134	7.29152	4.82565e-08	4.7229e-06	GABA.DE
ADAMTS16	ENSG00000145536	3.08738	3.84213	4.95194e-08	4.80492e-06	GLU.DE
LRRIQ1	ENSG00000133640	2.92217	4.34392	4.99148e-08	4.80492e-06	GLU.DE
NEDD4L	ENSG00000049759	1.92737	7.64005	5.00067e-08	4.80492e-06	GLU.DE
CGN	ENSG00000143375	-2.80177	5.03331	5.02498e-08	4.80492e-06	GABA.DE
TSHZ2	ENSG00000182463	4.638	4.71385	5.15234e-08	4.89855e-06	GLU.DE
EMX1	ENSG00000135638	4.02589	2.95065	5.25181e-08	4.96475e-06	GLU.DE
GRIP2	ENSG00000144596	-3.40472	7.47903	5.37452e-08	5.0289e-06	GABA.DE
COL16A1	ENSG00000084636	2.78884	4.34689	5.4092e-08	5.0289e-06	GLU.DE
DCDC1	ENSG00000170959	4.17435	4.00238	5.41034e-08	5.0289e-06	GLU.DE
RBMS3	ENSG00000144642	-2.964	5.68742	5.50967e-08	5.064e-06	GABA.DE
HGF	ENSG00000019991	-3.88013	5.18919	5.54166e-08	5.064e-06	GABA.DE
BEST3	ENSG00000127325	-4.66817	2.89177	5.56365e-08	5.064e-06	GABA.DE
ABCC12	ENSG00000140798	4.88472	3.77156	5.56985e-08	5.064e-06	GLU.DE
FAT3	ENSG00000165323	2.37853	8.91408	5.73511e-08	5.18592e-06	GLU.DE
GAD1	ENSG00000128683	-3.19349	8.69158	5.8327e-08	5.24565e-06	GABA.DE
PRKX	ENSG00000183943	-4.00055	4.14229	5.91785e-08	5.29361e-06	GABA.DE
TRIM22	ENSG00000132274	4.15971	4.00383	6.23354e-08	5.54618e-06	GLU.DE
FGF5	ENSG00000138675	4.91702	3.13866	6.45505e-08	5.71201e-06	GLU.DE
TOX3	ENSG00000103460	-2.36628	5.38302	6.48858e-08	5.71201e-06	GABA.DE
NDFIP2	ENSG00000102471	1.80308	6.52845	6.64804e-08	5.7754e-06	GLU.DE
KLF5	ENSG00000102554	-3.23572	4.48858	6.64943e-08	5.7754e-06	GABA.DE
UNC13B	ENSG00000198722	2.34846	6.55698	6.66473e-08	5.7754e-06	GLU.DE
GLP2R	ENSG00000065325	6.31397	2.73355	6.8832e-08	5.87739e-06	GLU.DE
RASSF8	ENSG00000123094	-2.11412	5.21491	6.92956e-08	5.87739e-06	GABA.DE
TDRG1	ENSG00000204091	3.08234	3.41917	6.93057e-08	5.87739e-06	GLU.DE
PRKCB	ENSG00000166501	2.25219	9.10585	6.97728e-08	5.87739e-06	GLU.DE
TIAM1	ENSG00000156299	-2.27064	7.81669	6.99211e-08	5.87739e-06	GABA.DE
CNTNAP3B	ENSG00000154529	-2.80942	6.11155	6.99437e-08	5.87739e-06	GABA.DE
SEC24D	ENSG00000150961	2.96566	5.30376	7.18434e-08	5.99744e-06	GLU.DE
WIF1	ENSG00000156076	-3.73419	4.85979	7.2169e-08	5.99744e-06	GABA.DE
NRG1	ENSG00000157168	3.27425	4.20428	7.24538e-08	5.99744e-06	GLU.DE
PTCHD1	ENSG00000165186	2.04185	6.0834	7.30813e-08	6.01944e-06	GLU.DE
RAB3IP	ENSG00000127328	-2.36364	7.35958	7.37135e-08	6.0416e-06	GABA.DE
PROM1	ENSG00000007062	-3.56095	4.43507	7.43755e-08	6.06598e-06	GABA.DE
ERBB4	ENSG00000178568	-2.5812	9.6717	7.53455e-08	6.11512e-06	GABA.DE
ARPP19	ENSG00000128989	1.91182	7.10422	7.72939e-08	6.2428e-06	GLU.DE
KIAA1211L	ENSG00000196872	2.60348	5.90785	7.78369e-08	6.25628e-06	GLU.DE
AKNA	ENSG00000106948	-2.693	5.85955	7.90006e-08	6.31929e-06	GABA.DE
MKL2	ENSG00000186260	2.15031	8.53826	7.99867e-08	6.36755e-06	GLU.DE
FXYD1	ENSG00000266964	6.51936	2.47911	8.2889e-08	6.56305e-06	GLU.DE
VWA7	ENSG00000204396	3.78233	3.33767	8.36028e-08	6.56305e-06	GLU.DE
COBL	ENSG00000106078	2.98255	6.61583	8.36259e-08	6.56305e-06	GLU.DE
SH3BP2	ENSG00000087266	-3.63004	3.83955	8.51267e-08	6.64947e-06	GABA.DE
SLC22A25	ENSG00000196600	3.7014	4.24468	8.82317e-08	6.85981e-06	GLU.DE
PVALB	ENSG00000100362	-6.12703	2.22461	9.05374e-08	7.00633e-06	GABA.DE
PREX1	ENSG00000124126	2.06475	4.71631	9.18405e-08	7.05753e-06	GLU.DE
DCBLD1	ENSG00000164465	3.027	4.4197	9.20474e-08	7.05753e-06	GLU.DE
ACAP1	ENSG00000072818	-2.84499	4.14496	9.26413e-08	7.07049e-06	GABA.DE
ATP2B4	ENSG00000058668	2.70029	7.09529	9.4712e-08	7.19552e-06	GLU.DE
SOX8	ENSG00000005513	3.53697	3.08228	9.5254e-08	7.2038e-06	GLU.DE
ANOS1	ENSG00000011201	-2.79482	5.27017	9.57887e-08	7.21146e-06	GABA.DE
INPP5J	ENSG00000185133	-2.70154	5.84525	1.00834e-07	7.55711e-06	GABA.DE
LINC01250	ENSG00000234423	2.55727	4.53646	1.01544e-07	7.57616e-06	GLU.DE
PPARGC1A	ENSG00000109819	-1.87487	7.3936	1.02062e-07	7.58085e-06	GABA.DE
FLJ33581	ENSG00000230133	7.02457	2.20123	1.02802e-07	7.60184e-06	GLU.DE
MIR137HG	ENSG00000225206	2.38636	7.05433	1.03628e-07	7.62903e-06	GLU.DE
TNFRSF11A	ENSG00000141655	3.93315	3.57898	1.05886e-07	7.76091e-06	GLU.DE
FBXW7	ENSG00000109670	2.20153	9.06661	1.0836e-07	7.90746e-06	GLU.DE
KLHL4	ENSG00000102271	3.54286	3.36734	1.09216e-07	7.93509e-06	GLU.DE
NEAT1	ENSG00000245532	-2.81628	8.56652	1.10148e-07	7.96803e-06	GABA.DE
DENND3	ENSG00000105339	2.07788	7.44254	1.11793e-07	8.052e-06	GLU.DE
HOPX	ENSG00000171476	2.56326	4.58766	1.12438e-07	8.06358e-06	GLU.DE
KLHL2	ENSG00000109466	2.01604	5.79538	1.14946e-07	8.20804e-06	GLU.DE
EFHC2	ENSG00000183690	4.27115	2.40696	1.18657e-07	8.43684e-06	GLU.DE
OR14I1	ENSG00000189181	6.26322	2.23147	1.20917e-07	8.56094e-06	GLU.DE
NECTIN3	ENSG00000177707	2.06921	6.95537	1.22402e-07	8.62933e-06	GLU.DE
CMYA5	ENSG00000164309	2.01001	6.35204	1.22989e-07	8.63369e-06	GLU.DE
KLF10	ENSG00000155090	3.86949	3.25802	1.23501e-07	8.63369e-06	GLU.DE
ADTRP	ENSG00000111863	4.22204	4.03135	1.24635e-07	8.67647e-06	GLU.DE
MAST3	ENSG00000099308	2.99099	6.622	1.2727e-07	8.823e-06	GLU.DE
POU3F2	ENSG00000184486	3.11069	3.91303	1.28403e-07	8.8646e-06	GLU.DE
CPNE4	ENSG00000196353	2.93722	5.52653	1.29203e-07	8.88298e-06	GLU.DE
PSD3	ENSG00000156011	1.81229	7.99227	1.31653e-07	8.95823e-06	GLU.DE
PEX5L	ENSG00000114757	1.7353	8.2632	1.31778e-07	8.95823e-06	GLU.DE
SLIT2	ENSG00000145147	-1.87005	8.62189	1.31913e-07	8.95823e-06	GABA.DE
LOC401134	ENSG00000250125	5.81103	4.49229	1.33207e-07	9.00931e-06	GLU.DE
ASTN2	ENSG00000148219	-1.88634	7.41164	1.3486e-07	9.0842e-06	GABA.DE
EXPH5	ENSG00000110723	5.71926	4.12632	1.3982e-07	9.33601e-06	GLU.DE
HTR7	ENSG00000148680	-3.3739	3.57378	1.40189e-07	9.33601e-06	GABA.DE
BTBD11	ENSG00000151136	-3.40884	7.02022	1.40341e-07	9.33601e-06	GABA.DE
ITGB8	ENSG00000105855	2.42022	5.87594	1.40843e-07	9.33601e-06	GLU.DE
PPFIBP1	ENSG00000110841	1.94407	7.96679	1.42712e-07	9.42238e-06	GLU.DE
LOC101929544	ENSG00000248455	5.36119	3.9658	1.44668e-07	9.51381e-06	GLU.DE
NTN4	ENSG00000074527	-1.89445	6.26544	1.45488e-07	9.53002e-06	GABA.DE
MAP7D1	ENSG00000116871	-2.13951	7.44927	1.54628e-07	1.0089e-05	GABA.DE
FLJ33534	ENSG00000145063	5.52359	3.80727	1.57865e-07	1.026e-05	GLU.DE
PCSK1	ENSG00000175426	2.53402	5.9233	1.60839e-07	1.04126e-05	GLU.DE
MYOM2	ENSG00000036448	2.88028	5.29193	1.64656e-07	1.05337e-05	GLU.DE
ZNF462	ENSG00000148143	-1.70663	6.79694	1.65526e-07	1.05337e-05	GABA.DE
ALDH1L1	ENSG00000144908	-3.33684	2.98598	1.66772e-07	1.05337e-05	GABA.DE
SORL1	ENSG00000137642	1.58764	9.08935	1.66932e-07	1.05337e-05	GLU.DE
GRIK3	ENSG00000163873	-2.61525	8.5604	1.67246e-07	1.05337e-05	GABA.DE
ARHGEF40	ENSG00000165801	-2.60084	4.33823	1.67375e-07	1.05337e-05	GABA.DE
TRPC4	ENSG00000133107	-2.59496	5.51047	1.67637e-07	1.05337e-05	GABA.DE
PLCE1	ENSG00000138193	-2.05414	6.46713	1.67774e-07	1.05337e-05	GABA.DE
SORCS1	ENSG00000108018	2.05145	7.10876	1.69894e-07	1.05642e-05	GLU.DE
VWC2	ENSG00000188730	-2.35913	7.34577	1.699e-07	1.05642e-05	GABA.DE
MFSD4A	ENSG00000174514	2.18898	5.59132	1.70406e-07	1.05642e-05	GLU.DE
BACH1	ENSG00000156273	-1.95451	5.51071	1.70799e-07	1.05642e-05	GABA.DE
PTPRQ	ENSG00000139304	5.65694	4.79184	1.73904e-07	1.0678e-05	GLU.DE
STYK1	ENSG00000060140	3.83801	4.03922	1.74539e-07	1.0678e-05	GLU.DE
PKDCC	ENSG00000162878	3.18831	4.42062	1.74565e-07	1.0678e-05	GLU.DE
KCNG1	ENSG00000026559	4.11182	3.10107	1.79248e-07	1.09243e-05	GLU.DE
ADCY8	ENSG00000155897	-2.3652	6.42415	1.86366e-07	1.13166e-05	GABA.DE
ANXA1	ENSG00000135046	5.5035	3.05735	1.89426e-07	1.14606e-05	GLU.DE
HECW1	ENSG00000002746	1.58994	7.82221	1.90878e-07	1.15067e-05	GLU.DE
ACADL	ENSG00000115361	-3.52815	4.802	1.92589e-07	1.15679e-05	GABA.DE
KLF12	ENSG00000118922	-1.64732	7.27687	1.94335e-07	1.16307e-05	GABA.DE
ADCYAP1R1	ENSG00000078549	-2.28147	7.8257	1.97968e-07	1.17788e-05	GABA.DE
QKI	ENSG00000112531	-1.82478	7.81001	1.98225e-07	1.17788e-05	GABA.DE
USP44	ENSG00000136014	-2.25496	4.33381	1.99472e-07	1.18107e-05	GABA.DE
B3GNT2	ENSG00000170340	2.95859	3.83701	2.0214e-07	1.19263e-05	GLU.DE
TCERG1L	ENSG00000176769	2.09743	4.89786	2.03788e-07	1.1981e-05	GLU.DE
SOX11	ENSG00000176887	-3.00018	3.73773	2.12841e-07	1.24692e-05	GABA.DE
LIN28B	ENSG00000187772	3.43465	2.83354	2.18622e-07	1.27629e-05	GLU.DE
PSRC1	ENSG00000134222	3.75038	4.21726	2.25434e-07	1.30579e-05	GLU.DE
WNT16	ENSG00000002745	-4.58282	3.2642	2.26739e-07	1.30579e-05	GABA.DE
CFAP52	ENSG00000166596	4.87431	2.28086	2.26895e-07	1.30579e-05	GLU.DE
LOC101927356	ENSG00000223770	2.72065	4.20438	2.27111e-07	1.30579e-05	GLU.DE
DPY19L1	ENSG00000173852	2.81716	6.46823	2.27599e-07	1.30579e-05	GLU.DE
SNCA	ENSG00000145335	1.9126	5.62661	2.38641e-07	1.36443e-05	GLU.DE
RGMA	ENSG00000182175	3.25957	3.67244	2.40707e-07	1.37154e-05	GLU.DE
TESC	ENSG00000088992	3.84117	3.01778	2.54578e-07	1.44561e-05	GLU.DE
ARSJ	ENSG00000180801	4.34156	3.39843	2.55445e-07	1.44561e-05	GLU.DE
ETS1	ENSG00000134954	-2.61506	4.5363	2.58006e-07	1.45157e-05	GABA.DE
B4GALNT3	ENSG00000139044	2.0027	4.6341	2.58243e-07	1.45157e-05	GLU.DE
CELF2	ENSG00000048740	1.53784	8.87036	2.61539e-07	1.46515e-05	GLU.DE
CRYM	ENSG00000103316	3.23049	4.98055	2.66955e-07	1.49047e-05	GLU.DE
SNTB2	ENSG00000168807	1.81531	6.26723	2.72399e-07	1.51268e-05	GLU.DE
TRIM54	ENSG00000138100	3.56043	4.33465	2.72752e-07	1.51268e-05	GLU.DE
ISG20	ENSG00000172183	-4.04702	3.63723	2.73856e-07	1.51376e-05	GABA.DE
MAGI3	ENSG00000081026	1.87619	6.74499	2.82552e-07	1.55666e-05	GLU.DE
SYT7	ENSG00000011347	1.76973	7.65267	2.83969e-07	1.5593e-05	GLU.DE
RTN4R	ENSG00000040608	3.60466	3.77974	2.86623e-07	1.56869e-05	GLU.DE
PLK2	ENSG00000145632	2.1077	6.86952	2.8819e-07	1.5721e-05	GLU.DE
PDZD2	ENSG00000133401	1.84107	7.04883	2.89771e-07	1.57556e-05	GLU.DE
GNG12-AS1	ENSG00000232284	-2.51364	4.60312	2.93591e-07	1.59113e-05	GABA.DE
CAMKK1	ENSG00000004660	1.86234	6.1442	2.96173e-07	1.59991e-05	GLU.DE
FAM184B	ENSG00000047662	-1.87306	5.72925	2.99411e-07	1.61217e-05	GABA.DE
GAD2	ENSG00000136750	-2.81153	8.09811	3.05782e-07	1.64116e-05	GABA.DE
CNKSR2	ENSG00000149970	2.02244	8.20517	3.08913e-07	1.6487e-05	GLU.DE
CHN1	ENSG00000128656	1.98482	7.98842	3.09168e-07	1.6487e-05	GLU.DE
CDH22	ENSG00000149654	2.43251	4.39114	3.11979e-07	1.6579e-05	GLU.DE
CHI3L1	ENSG00000133048	4.91708	3.12781	3.15152e-07	1.6579e-05	GLU.DE
PRKY	ENSG00000099725	2.51153	4.37667	3.15719e-07	1.6579e-05	GLU.DE
ALS2CL	ENSG00000178038	2.64175	5.03114	3.16456e-07	1.6579e-05	GLU.DE
DGKB	ENSG00000136267	2.18849	7.11449	3.16486e-07	1.6579e-05	GLU.DE
CCNYL1	ENSG00000163249	1.84129	5.64195	3.16872e-07	1.6579e-05	GLU.DE
LOC101929473	ENSG00000255087	4.30682	2.44648	3.21228e-07	1.67542e-05	GLU.DE
C1orf115	ENSG00000162817	2.49028	5.72689	3.22523e-07	1.67692e-05	GLU.DE
FXYD7	ENSG00000221946	2.97412	4.19328	3.24409e-07	1.68147e-05	GLU.DE
SCHIP1	ENSG00000151967	1.77921	5.20629	3.25839e-07	1.68243e-05	GLU.DE
HTR1F	ENSG00000179097	3.25774	4.01709	3.26851e-07	1.68243e-05	GLU.DE
MICALL1	ENSG00000100139	-2.79155	4.14064	3.27628e-07	1.68243e-05	GABA.DE
RTKN2	ENSG00000182010	2.32059	4.23429	3.34429e-07	1.70827e-05	GLU.DE
CFAP54	ENSG00000188596	2.837	4.2887	3.3488e-07	1.70827e-05	GLU.DE
FREM3	ENSG00000183090	3.19549	5.02697	3.35739e-07	1.70827e-05	GLU.DE
FRMPD1	ENSG00000070601	-2.42694	5.02784	3.42006e-07	1.73485e-05	GABA.DE
KCNA3	ENSG00000177272	-1.67405	6.34984	3.4488e-07	1.74411e-05	GABA.DE
HTR2A	ENSG00000102468	2.4053	6.15086	3.47197e-07	1.74933e-05	GLU.DE
RASGRF2-AS1	ENSG00000251450	-2.83809	5.1337	3.48178e-07	1.74933e-05	GABA.DE
FAM126A	ENSG00000122591	2.48507	4.07507	3.49066e-07	1.74933e-05	GLU.DE
POSTN	ENSG00000133110	-2.94929	6.27842	3.52484e-07	1.76115e-05	GABA.DE
CDK18	ENSG00000117266	1.86543	4.66616	3.54356e-07	1.76203e-05	GLU.DE
OPN3	ENSG00000054277	2.79461	3.27368	3.54779e-07	1.76203e-05	GLU.DE
PCSK2	ENSG00000125851	1.72848	6.72081	3.56559e-07	1.7656e-05	GLU.DE
TRAF5	ENSG00000082512	2.90856	5.55078	3.63669e-07	1.79547e-05	GLU.DE
LOC401585	ENSG00000231566	6.00043	3.54393	3.71465e-07	1.82853e-05	GLU.DE
HUNK	ENSG00000142149	-2.09705	6.54208	3.72657e-07	1.82899e-05	GABA.DE
C1QTNF2	ENSG00000145861	-2.66369	3.5433	3.76705e-07	1.84342e-05	GABA.DE
LOC101927636	ENSG00000251600	2.0949	4.1265	3.78133e-07	1.84498e-05	GLU.DE
CPED1	ENSG00000106034	-4.17543	3.26625	3.86302e-07	1.87467e-05	GABA.DE
DSCAM-IT1	ENSG00000233756	3.16701	3.81296	3.8706e-07	1.87467e-05	GLU.DE
LINGO1	ENSG00000169783	2.34464	6.40214	3.87599e-07	1.87467e-05	GLU.DE
SEZ6L	ENSG00000100095	2.2418	6.31002	3.93911e-07	1.89563e-05	GLU.DE
CAMK4	ENSG00000152495	1.65759	7.40455	3.94211e-07	1.89563e-05	GLU.DE
TMCC3	ENSG00000057704	-4.89465	3.70445	4.01775e-07	1.9233e-05	GABA.DE
ZNF703	ENSG00000183779	-3.21397	2.64752	4.02277e-07	1.9233e-05	GABA.DE
C8orf4	ENSG00000176907	-3.03287	4.70735	4.1623e-07	1.98431e-05	GABA.DE
CALHM1	ENSG00000185933	3.22858	2.47279	4.20713e-07	1.99995e-05	GLU.DE
DUSP6	ENSG00000139318	2.82866	4.53697	4.25976e-07	2.0192e-05	GLU.DE
NDRG1	ENSG00000104419	2.16562	4.75844	4.35414e-07	2.05807e-05	GLU.DE
SPON2	ENSG00000159674	3.35225	3.30962	4.39297e-07	2.07055e-05	GLU.DE
CBS	ENSG00000160200	2.59051	4.70324	4.44456e-07	2.08894e-05	GLU.DE
CCNJL	ENSG00000135083	-3.07815	3.1328	4.47971e-07	2.09953e-05	GABA.DE
CHRNA2	ENSG00000120903	3.63241	3.77432	4.51918e-07	2.11208e-05	GLU.DE
CTNND1	ENSG00000198561	1.59305	7.58328	4.55349e-07	2.12216e-05	GLU.DE
SLC17A6	ENSG00000091664	4.17496	2.4198	4.57012e-07	2.12395e-05	GLU.DE
CAV2	ENSG00000105971	6.48286	1.69466	4.60171e-07	2.13268e-05	GLU.DE
MAL2	ENSG00000147676	1.9931	4.71688	4.64371e-07	2.13426e-05	GLU.DE
PAM	ENSG00000145730	-1.78879	8.54747	4.64504e-07	2.13426e-05	GABA.DE
CCDC88C	ENSG00000015133	4.06384	2.90042	4.65778e-07	2.13426e-05	GLU.DE
C1QL3	ENSG00000165985	3.88581	4.1406	4.66589e-07	2.13426e-05	GLU.DE
PCAT18	ENSG00000265369	3.61307	2.16776	4.66925e-07	2.13426e-05	GLU.DE
P2RX7	ENSG00000089041	1.8396	5.29355	4.70247e-07	2.13805e-05	GLU.DE
FAM89A	ENSG00000182118	-3.10513	3.00569	4.70324e-07	2.13805e-05	GABA.DE
PAPPA	ENSG00000182752	-1.87433	5.76529	4.80349e-07	2.17021e-05	GABA.DE
ART3	ENSG00000156219	5.10023	3.74962	4.80856e-07	2.17021e-05	GLU.DE
NPAS2	ENSG00000170485	2.23302	6.85083	4.81313e-07	2.17021e-05	GLU.DE
AMOT	ENSG00000126016	2.56954	3.59579	4.83264e-07	2.17312e-05	GLU.DE
MAPK4	ENSG00000141639	4.31611	5.36625	4.85319e-07	2.17648e-05	GLU.DE
LPAR1	ENSG00000198121	-3.44139	2.76971	4.86762e-07	2.17708e-05	GABA.DE
LINC01616	ENSG00000261340	3.42621	2.58414	4.94819e-07	2.20718e-05	GLU.DE
GLUL	ENSG00000135821	-2.2009	5.03748	4.97856e-07	2.21479e-05	GABA.DE
LOC285556	ENSG00000248713	5.02287	2.78417	5.04027e-07	2.23627e-05	GLU.DE
LINC01335	ENSG00000248942	5.775	1.78401	5.08098e-07	2.24833e-05	GLU.DE
ZNF844	ENSG00000223547	2.93195	3.64397	5.13405e-07	2.26579e-05	GLU.DE
LRRC38	ENSG00000162494	-6.61496	1.91132	5.22589e-07	2.29815e-05	GABA.DE
C1orf95	ENSG00000203685	2.40259	5.43166	5.23501e-07	2.29815e-05	GLU.DE
PCA3	ENSG00000225937	4.71508	3.53605	5.2743e-07	2.30642e-05	GLU.DE
LOC105377390	ENSG00000228358	6.10361	2.91784	5.28156e-07	2.30642e-05	GLU.DE
SCARA5	ENSG00000168079	-3.23641	3.07245	5.31528e-07	2.31507e-05	GABA.DE
GREB1	ENSG00000196208	-1.66204	6.99412	5.33498e-07	2.31758e-05	GABA.DE
ZNF697	ENSG00000143067	1.69248	5.99798	5.52623e-07	2.39441e-05	GLU.DE
FLNC	ENSG00000128591	-2.96282	3.5193	5.57772e-07	2.41044e-05	GABA.DE
CREG2	ENSG00000175874	1.56373	8.00867	5.60026e-07	2.41391e-05	GLU.DE
CCDC3	ENSG00000151468	2.23076	4.17319	5.65772e-07	2.43238e-05	GLU.DE
ATP8B1	ENSG00000081923	1.96714	4.69714	5.76049e-07	2.46779e-05	GLU.DE
LOC101927406	ENSG00000225539	6.30421	2.28792	5.76976e-07	2.46779e-05	GLU.DE
AMOTL1	ENSG00000166025	-2.32613	6.87536	5.86766e-07	2.50324e-05	GABA.DE
LINC00347	ENSG00000236678	-9.16137	2.51551	6.11022e-07	2.59566e-05	GABA.DE
RAP2A	ENSG00000125249	1.44996	6.17274	6.1155e-07	2.59566e-05	GLU.DE
MEIS3	ENSG00000105419	2.05734	5.99551	6.14569e-07	2.60183e-05	GLU.DE
ADGRV1	ENSG00000164199	1.91848	5.87286	6.32367e-07	2.67039e-05	GLU.DE
RASGEF1B	ENSG00000138670	2.97324	4.0885	6.35664e-07	2.67193e-05	GLU.DE
ANKRD55	ENSG00000164512	-1.97733	5.0164	6.35944e-07	2.67193e-05	GABA.DE
GSG1L	ENSG00000169181	2.66554	2.97752	6.50139e-07	2.72469e-05	GLU.DE
MED12L	ENSG00000144893	1.55532	7.45881	6.54921e-07	2.73357e-05	GLU.DE
CFAP57	ENSG00000243710	3.93018	2.42036	6.55544e-07	2.73357e-05	GLU.DE
IL12RB2	ENSG00000081985	1.8681	4.49086	6.59401e-07	2.73867e-05	GLU.DE
AOX1	ENSG00000138356	-5.39064	2.02897	6.6095e-07	2.73867e-05	GABA.DE
HEG1	ENSG00000173706	-2.20059	4.78015	6.61704e-07	2.73867e-05	GABA.DE
GFRA2	ENSG00000168546	2.29468	4.5786	6.65326e-07	2.74682e-05	GLU.DE
AFF2	ENSG00000155966	-1.44723	6.24413	6.71021e-07	2.76094e-05	GABA.DE
KCNH5	ENSG00000140015	2.16741	5.32616	6.72063e-07	2.76094e-05	GLU.DE
TMEM200A	ENSG00000164484	3.33939	2.61967	6.82998e-07	2.79895e-05	GLU.DE
LINC01164	ENSG00000189275	6.37447	2.81728	6.87258e-07	2.80508e-05	GLU.DE
AQP4	ENSG00000171885	3.17795	3.8006	6.87866e-07	2.80508e-05	GLU.DE
NRXN1	ENSG00000179915	1.61482	9.25711	6.95e-07	2.82655e-05	GLU.DE
BMPER	ENSG00000164619	1.9745	5.19276	6.9653e-07	2.82655e-05	GLU.DE
ITGA4	ENSG00000115232	5.78024	2.87887	7.00421e-07	2.82936e-05	GLU.DE
NRP1	ENSG00000099250	2.35177	5.44877	7.00623e-07	2.82936e-05	GLU.DE
MYO3B	ENSG00000071909	-3.3067	2.70113	7.03652e-07	2.83471e-05	GABA.DE
RNASET2	ENSG00000026297	-2.12949	5.88744	7.07228e-07	2.83659e-05	GABA.DE
CXXC5	ENSG00000171604	2.39049	4.37054	7.08203e-07	2.83659e-05	GLU.DE
ZNF184	ENSG00000096654	1.64603	5.57364	7.09233e-07	2.83659e-05	GLU.DE
PODXL	ENSG00000128567	1.73013	5.02788	7.12497e-07	2.84281e-05	GLU.DE
TOX2	ENSG00000124191	-2.43751	4.8821	7.17098e-07	2.85432e-05	GABA.DE
ELFN1	ENSG00000225968	-3.02883	5.58624	7.23908e-07	2.8718e-05	GABA.DE
TTYH1	ENSG00000167614	2.01029	5.32211	7.24941e-07	2.8718e-05	GLU.DE
SEPT4	ENSG00000108387	-1.89529	6.71467	7.33471e-07	2.89869e-05	GABA.DE
NECAB1	ENSG00000123119	4.03025	7.25967	7.39137e-07	2.91416e-05	GLU.DE
CHML	ENSG00000203668	1.60998	7.20511	7.46609e-07	2.93503e-05	GLU.DE
DCN	ENSG00000011465	-3.13855	4.23652	7.49562e-07	2.93503e-05	GABA.DE
LOC101928226	ENSG00000229703	8.81061	2.12809	7.49723e-07	2.93503e-05	GLU.DE
KMO	ENSG00000117009	3.04206	3.53194	7.53065e-07	2.9412e-05	GLU.DE
CRIM1	ENSG00000150938	1.95787	6.18742	7.5797e-07	2.95342e-05	GLU.DE
FLRT2	ENSG00000185070	1.63768	8.31896	7.60362e-07	2.95582e-05	GLU.DE
ETS2	ENSG00000157557	1.56819	6.05736	7.64703e-07	2.96292e-05	GLU.DE
ANKRD44	ENSG00000065413	-1.61092	5.87085	7.6688e-07	2.96292e-05	GABA.DE
PROKR1	ENSG00000169621	2.88927	3.6419	7.67531e-07	2.96292e-05	GLU.DE
LRP5	ENSG00000162337	-3.4223	3.03058	7.72004e-07	2.97329e-05	GABA.DE
ITGA11	ENSG00000137809	5.01789	2.93661	7.76024e-07	2.98187e-05	GLU.DE
ZNF365	ENSG00000138311	1.57833	6.12387	7.89968e-07	3.02392e-05	GLU.DE
ANO4	ENSG00000151572	-1.74362	7.06531	7.90602e-07	3.02392e-05	GABA.DE
GRIK4	ENSG00000149403	2.68462	4.72184	8.03092e-07	3.06464e-05	GLU.DE
CAT	ENSG00000121691	3.66477	3.66346	8.2431e-07	3.13841e-05	GLU.DE
SHISA2	ENSG00000180730	-4.36858	1.97829	8.28983e-07	3.149e-05	GABA.DE
FGFR1OP2	ENSG00000111790	1.52082	6.94218	8.38645e-07	3.17845e-05	GLU.DE
LOC400553	ENSG00000205037	2.69493	2.92546	8.51467e-07	3.2197e-05	GLU.DE
ZBTB7C	ENSG00000184828	3.97279	2.64583	8.54395e-07	3.22345e-05	GLU.DE
LOC100506474	ENSG00000225649	5.07145	2.99568	8.63027e-07	3.24649e-05	GLU.DE
GCNT4	ENSG00000176928	5.54615	4.81812	8.64404e-07	3.24649e-05	GLU.DE
CHN2	ENSG00000106069	1.63804	5.21749	8.66575e-07	3.24731e-05	GLU.DE
CALCRL	ENSG00000064989	2.83328	2.87969	8.97812e-07	3.35681e-05	GLU.DE
SLC8A2	ENSG00000118160	1.97919	6.50306	9.0762e-07	3.38587e-05	GLU.DE
ZBTB46	ENSG00000130584	2.35273	3.8358	9.13986e-07	3.40152e-05	GLU.DE
GRIN3A	ENSG00000198785	-1.64828	7.35129	9.15905e-07	3.40152e-05	GABA.DE
C1RL-AS1	ENSG00000205885	2.70917	3.36448	9.19904e-07	3.40877e-05	GLU.DE
TBR1	ENSG00000136535	5.36211	6.03991	9.37474e-07	3.46615e-05	GLU.DE
ZBTB18	ENSG00000179456	2.34808	6.08052	9.43274e-07	3.47987e-05	GLU.DE
ANO3	ENSG00000134343	5.26529	6.13224	9.55161e-07	3.51592e-05	GLU.DE
LIMD2	ENSG00000136490	2.14727	3.79188	9.63171e-07	3.53758e-05	GLU.DE
CRTAC1	ENSG00000095713	-1.9132	4.86221	9.72996e-07	3.5594e-05	GABA.DE
CYP26A1	ENSG00000095596	-3.55074	3.00003	9.73389e-07	3.5594e-05	GABA.DE
MARCH1	ENSG00000145416	1.97522	5.93466	9.93635e-07	3.62546e-05	GLU.DE
ZBBX	ENSG00000169064	2.46547	8.01022	1.02446e-06	3.72974e-05	GLU.DE
COL5A1	ENSG00000130635	3.0367	3.65802	1.02767e-06	3.73326e-05	GLU.DE
ADAMTS9-AS2	ENSG00000241684	-1.80063	5.66667	1.03544e-06	3.75332e-05	GABA.DE
CCDC68	ENSG00000166510	4.27621	3.47697	1.04683e-06	3.78602e-05	GLU.DE
KLHL5	ENSG00000109790	-2.20414	7.01477	1.04902e-06	3.78602e-05	GABA.DE
ARC	ENSG00000198576	3.66195	3.66286	1.05502e-06	3.79944e-05	GLU.DE
PYGO1	ENSG00000171016	-2.46045	4.75646	1.08513e-06	3.89773e-05	GABA.DE
DIAPH2	ENSG00000147202	1.76567	5.71808	1.087e-06	3.89773e-05	GLU.DE
ST8SIA4	ENSG00000113532	-2.43363	6.11858	1.09387e-06	3.91392e-05	GABA.DE
TMX3	ENSG00000166479	1.39365	7.5976	1.09671e-06	3.91569e-05	GLU.DE
LINC01007	ENSG00000233123	3.76563	2.36276	1.10699e-06	3.94393e-05	GLU.DE
SLC39A11	ENSG00000133195	2.6272	3.55397	1.13804e-06	4.04587e-05	GLU.DE
SPICE1	ENSG00000163611	1.63683	5.97465	1.14619e-06	4.06617e-05	GLU.DE
ZNF641	ENSG00000167528	-1.47349	6.72221	1.15036e-06	4.07227e-05	GABA.DE
HHATL	ENSG00000010282	-2.12068	4.7309	1.1557e-06	4.08248e-05	GABA.DE
LOC643711	ENSG00000257501	5.47646	2.60913	1.15948e-06	4.08717e-05	GLU.DE
PTK2B	ENSG00000120899	2.50794	6.84669	1.16299e-06	4.08953e-05	GLU.DE
SATB2-AS1	ENSG00000225953	5.07776	2.84618	1.16507e-06	4.08953e-05	GLU.DE
CRIP2	ENSG00000182809	2.47251	3.50511	1.17634e-06	4.12042e-05	GLU.DE
BATF3	ENSG00000123685	2.95019	2.45186	1.18672e-06	4.13727e-05	GLU.DE
NINL	ENSG00000101004	-1.74342	5.41932	1.18862e-06	4.13727e-05	GABA.DE
FAM19A4	ENSG00000163377	-2.80051	2.80627	1.18971e-06	4.13727e-05	GABA.DE
SLC32A1	ENSG00000101438	-2.78798	5.0153	1.1911e-06	4.13727e-05	GABA.DE
IER5	ENSG00000162783	2.19677	3.63612	1.19445e-06	4.14027e-05	GLU.DE
GRIP1	ENSG00000155974	-1.63296	6.90574	1.20467e-06	4.167e-05	GABA.DE
TMEM47	ENSG00000147027	-2.02231	4.67972	1.21697e-06	4.20083e-05	GABA.DE
ADGRG6	ENSG00000112414	-2.76895	4.28424	1.23233e-06	4.24502e-05	GABA.DE
LRRC16A	ENSG00000079691	1.64324	6.70796	1.24161e-06	4.26818e-05	GLU.DE
LINC01478	ENSG00000267337	6.21021	2.1835	1.25467e-06	4.30415e-05	GLU.DE
ST6GAL2	ENSG00000144057	2.08961	6.15987	1.28061e-06	4.36885e-05	GLU.DE
FAM110B	ENSG00000169122	-1.73598	4.94848	1.28152e-06	4.36885e-05	GABA.DE
RASGRF2	ENSG00000113319	-1.31437	8.9644	1.28272e-06	4.36885e-05	GABA.DE
ARHGAP42	ENSG00000165895	-3.11523	4.1313	1.28403e-06	4.36885e-05	GABA.DE
HLF	ENSG00000108924	1.63432	6.50288	1.29709e-06	4.38632e-05	GLU.DE
NR4A2	ENSG00000153234	3.20993	2.90994	1.2976e-06	4.38632e-05	GLU.DE
B3GAT1	ENSG00000109956	1.7083	7.608	1.29766e-06	4.38632e-05	GLU.DE
CHST1	ENSG00000175264	2.01006	4.59122	1.29971e-06	4.38632e-05	GLU.DE
DGKD	ENSG00000077044	-1.98242	6.78278	1.30639e-06	4.39101e-05	GABA.DE
MBNL2	ENSG00000139793	1.60177	7.08921	1.30708e-06	4.39101e-05	GLU.DE
GDA	ENSG00000119125	1.68412	7.33575	1.30902e-06	4.39101e-05	GLU.DE
CHRD	ENSG00000090539	-1.58272	6.94668	1.31297e-06	4.39542e-05	GABA.DE
GPR26	ENSG00000154478	3.80337	5.33299	1.32879e-06	4.43945e-05	GLU.DE
DOC2A	ENSG00000149927	1.48114	5.56993	1.35065e-06	4.50342e-05	GLU.DE
RUNX2	ENSG00000124813	-2.24943	5.44956	1.37236e-06	4.56665e-05	GABA.DE
GPRC5B	ENSG00000167191	-2.19045	5.89867	1.39267e-06	4.62498e-05	GABA.DE
SULF1	ENSG00000137573	-3.19877	6.78845	1.39788e-06	4.62916e-05	GABA.DE
ITGB5	ENSG00000082781	-2.47128	3.76233	1.39949e-06	4.62916e-05	GABA.DE
GRHL1	ENSG00000134317	1.87117	4.52088	1.41316e-06	4.66511e-05	GLU.DE
TCP11L2	ENSG00000166046	-1.55683	5.58579	1.43661e-06	4.72593e-05	GABA.DE
PNMA5	ENSG00000198883	3.14882	2.84595	1.43778e-06	4.72593e-05	GLU.DE
SETD7	ENSG00000145391	-1.52777	6.62319	1.44011e-06	4.72593e-05	GABA.DE
NEURL1B	ENSG00000214357	2.79406	3.01708	1.46772e-06	4.80709e-05	GLU.DE
RALYL	ENSG00000184672	1.96552	6.55842	1.47613e-06	4.82513e-05	GLU.DE
EGR3	ENSG00000179388	2.9989	4.41138	1.49393e-06	4.86841e-05	GLU.DE
WASF3	ENSG00000132970	-1.46	6.6772	1.49522e-06	4.86841e-05	GABA.DE
PPP3R2	ENSG00000188386	-1.86167	4.36934	1.49992e-06	4.87416e-05	GABA.DE
MGST1	ENSG00000008394	3.71641	2.53454	1.50322e-06	4.87535e-05	GLU.DE
SYTL2	ENSG00000137501	2.1771	7.94371	1.51014e-06	4.88827e-05	GLU.DE
ZNF98	ENSG00000197360	5.40914	1.45748	1.52516e-06	4.92731e-05	GLU.DE
LDB2	ENSG00000169744	2.08271	6.89885	1.53444e-06	4.94767e-05	GLU.DE
PIP5K1B	ENSG00000107242	-1.55963	5.95197	1.55384e-06	5.00052e-05	GABA.DE
C6orf10	ENSG00000204296	2.11073	3.64266	1.56377e-06	5.02278e-05	GLU.DE
FHL2	ENSG00000115641	1.77313	4.19098	1.57517e-06	5.04242e-05	GLU.DE
ABCC9	ENSG00000069431	3.79506	3.67546	1.57595e-06	5.04242e-05	GLU.DE
ANXA2	ENSG00000182718	-4.89382	2.19755	1.59314e-06	5.07641e-05	GABA.DE
ZNF608	ENSG00000168916	-1.74874	6.8535	1.59552e-06	5.07641e-05	GABA.DE
C2orf71	ENSG00000179270	-3.62939	2.96129	1.59863e-06	5.07641e-05	GABA.DE
SAMD5	ENSG00000203727	-2.7696	5.55548	1.59877e-06	5.07641e-05	GABA.DE
F3	ENSG00000117525	-3.63259	3.20864	1.60602e-06	5.08972e-05	GABA.DE
NELL2	ENSG00000184613	2.34733	7.53021	1.61521e-06	5.1091e-05	GLU.DE
TUNAR	ENSG00000250366	2.55793	3.20244	1.61972e-06	5.11365e-05	GLU.DE
LOC101927314	ENSG00000271860	4.29218	1.77093	1.62661e-06	5.12136e-05	GLU.DE
PRUNE2	ENSG00000106772	1.69952	7.92045	1.62832e-06	5.12136e-05	GLU.DE
KIAA1958	ENSG00000165185	1.94096	5.02052	1.63368e-06	5.12852e-05	GLU.DE
PIK3C2G	ENSG00000139144	5.78098	1.78952	1.64494e-06	5.15413e-05	GLU.DE
VSIG2	ENSG00000019102	2.98675	3.00256	1.68429e-06	5.26752e-05	GLU.DE
C1RL	ENSG00000139178	3.14568	2.46064	1.70318e-06	5.31662e-05	GLU.DE
SHCBP1	ENSG00000171241	3.18218	2.50736	1.71747e-06	5.34265e-05	GLU.DE
CDH7	ENSG00000081138	-1.69423	5.91627	1.71795e-06	5.34265e-05	GABA.DE
CPNE8	ENSG00000139117	1.5498	5.77008	1.72316e-06	5.34578e-05	GLU.DE
LRFN2	ENSG00000156564	1.58812	4.89698	1.7273e-06	5.34578e-05	GLU.DE
WASF1	ENSG00000112290	1.57737	7.23733	1.72859e-06	5.34578e-05	GLU.DE
ZNF385D-AS1	ENSG00000225542	-2.68255	3.75476	1.7349e-06	5.35534e-05	GABA.DE
SMYD2	ENSG00000143499	1.75827	5.69067	1.74638e-06	5.3808e-05	GLU.DE
STXBP6	ENSG00000168952	-1.98881	5.75929	1.75167e-06	5.3871e-05	GABA.DE
HOMER1	ENSG00000152413	1.67237	8.24155	1.79371e-06	5.50621e-05	GLU.DE
RENBP	ENSG00000102032	-4.3051	2.43088	1.81252e-06	5.55373e-05	GABA.DE
PAK1	ENSG00000149269	1.32502	7.52261	1.82648e-06	5.5862e-05	GLU.DE
CHIT1	ENSG00000133063	4.10097	1.58428	1.83923e-06	5.61487e-05	GLU.DE
SPTB	ENSG00000070182	-1.53234	7.4288	1.84692e-06	5.62804e-05	GABA.DE
SHH	ENSG00000164690	-3.79415	3.23103	1.86839e-06	5.68305e-05	GABA.DE
TENM3	ENSG00000218336	-1.45951	7.88668	1.87682e-06	5.69828e-05	GABA.DE
KCNK1	ENSG00000135750	1.3716	5.93872	1.88737e-06	5.71987e-05	GLU.DE
NAB1	ENSG00000138386	1.49613	6.20106	1.95579e-06	5.91646e-05	GLU.DE
AFAP1	ENSG00000196526	-1.78046	6.60846	1.97169e-06	5.94528e-05	GABA.DE
CFAP44	ENSG00000206530	1.7574	6.37006	1.97247e-06	5.94528e-05	GLU.DE
ARHGAP25	ENSG00000163219	3.26477	2.14607	1.9814e-06	5.9614e-05	GLU.DE
LCA5	ENSG00000135338	1.64176	5.94453	1.99755e-06	5.99914e-05	GLU.DE
PLEKHG1	ENSG00000120278	2.58566	3.47385	2.00412e-06	6.00802e-05	GLU.DE
EOGT	ENSG00000163378	-1.47732	5.90088	2.02557e-06	6.06142e-05	GABA.DE
CCDC175	ENSG00000151838	2.33162	4.11128	2.04812e-06	6.11547e-05	GLU.DE
LINC00320	ENSG00000224924	4.19016	2.90356	2.05099e-06	6.11547e-05	GLU.DE
ARNTL2	ENSG00000029153	1.79677	5.69352	2.05599e-06	6.11942e-05	GLU.DE
FAM198B	ENSG00000164125	2.48759	4.44289	2.07327e-06	6.15982e-05	GLU.DE
HOMER3	ENSG00000051128	-4.70698	2.28437	2.08515e-06	6.18408e-05	GABA.DE
KCNIP2	ENSG00000120049	-1.89849	6.4552	2.0979e-06	6.21082e-05	GABA.DE
NMU	ENSG00000109255	-5.12897	3.75349	2.12987e-06	6.29426e-05	GABA.DE
GABRB3	ENSG00000166206	1.29359	7.96419	2.15028e-06	6.34332e-05	GLU.DE
WSCD1	ENSG00000179314	-2.58892	4.75086	2.19098e-06	6.45195e-05	GABA.DE
KIF2B	ENSG00000141200	5.94318	1.21339	2.20427e-06	6.47962e-05	GLU.DE
FUT9	ENSG00000172461	1.26316	8.74604	2.22287e-06	6.52278e-05	GLU.DE
CHST7	ENSG00000147119	-3.24965	2.3194	2.24432e-06	6.56847e-05	GABA.DE
FEZF2	ENSG00000153266	3.23343	2.94118	2.24634e-06	6.56847e-05	GLU.DE
SLC40A1	ENSG00000138449	-2.64865	3.06576	2.28153e-06	6.64815e-05	GABA.DE
LINC01305	ENSG00000231453	-4.42067	1.98159	2.28429e-06	6.64815e-05	GABA.DE
TIMP2	ENSG00000035862	-2.05552	6.87523	2.28745e-06	6.64815e-05	GABA.DE
RFTN1	ENSG00000131378	1.74267	5.91967	2.28957e-06	6.64815e-05	GLU.DE
LOC101928622	ENSG00000250954	8.16998	1.55612	2.30815e-06	6.69042e-05	GLU.DE
RNF152	ENSG00000176641	-2.40587	4.85255	2.31395e-06	6.69556e-05	GABA.DE
KLF3-AS1	ENSG00000231160	-1.85159	4.85881	2.32205e-06	6.70734e-05	GABA.DE
POLE	ENSG00000177084	1.60031	6.29232	2.336e-06	6.73593e-05	GLU.DE
FXYD5	ENSG00000089327	5.35022	2.21192	2.37931e-06	6.84897e-05	GLU.DE
LANCL1	ENSG00000115365	-1.30956	7.89994	2.40114e-06	6.89987e-05	GABA.DE
HTR3B	ENSG00000149305	4.35404	2.1605	2.40679e-06	6.90416e-05	GLU.DE
IL12RB1	ENSG00000096996	5.21504	1.27407	2.43215e-06	6.96491e-05	GLU.DE
LOC100506497	ENSG00000272568	3.61718	3.28725	2.48547e-06	7.10536e-05	GLU.DE
SBF1P1	ENSG00000248522	-1.58	5.10543	2.49488e-06	7.12004e-05	GABA.DE
SLC22A24	ENSG00000197658	3.56257	3.81472	2.50795e-06	7.14507e-05	GLU.DE
LINC01257	ENSG00000204603	6.13098	1.37317	2.53862e-06	7.2201e-05	GLU.DE
PVT1	ENSG00000249859	2.30187	3.71577	2.54974e-06	7.23934e-05	GLU.DE
MLIP	ENSG00000146147	6.28024	6.86763	2.56218e-06	7.26228e-05	GLU.DE
LBH	ENSG00000213626	-3.45008	3.87148	2.57465e-06	7.28522e-05	GABA.DE
SYNPO	ENSG00000171992	1.83259	5.63793	2.62255e-06	7.40815e-05	GLU.DE
MIR3976HG	ENSG00000261738	6.57572	1.78544	2.6274e-06	7.40926e-05	GLU.DE
FEZ2	ENSG00000171055	1.83629	6.27169	2.65486e-06	7.47405e-05	GLU.DE
BHMT2	ENSG00000132840	3.24504	2.61719	2.66627e-06	7.49348e-05	GLU.DE
SLC22A10	ENSG00000184999	3.82786	3.53254	2.6905e-06	7.54883e-05	GLU.DE
LINC01579	ENSG00000258754	4.49973	1.45454	2.70054e-06	7.56425e-05	GLU.DE
METAP1D	ENSG00000172878	-1.45344	6.00013	2.7106e-06	7.57966e-05	GABA.DE
RAB3IL1	ENSG00000167994	-2.70405	2.46034	2.72466e-06	7.6062e-05	GABA.DE
ZNF536	ENSG00000198597	-2.21991	6.38433	2.7409e-06	7.63871e-05	GABA.DE
R3HDM1	ENSG00000048991	1.88138	9.843	2.75785e-06	7.67309e-05	GLU.DE
ANKRD34B	ENSG00000189127	-2.79465	2.65604	2.7975e-06	7.77042e-05	GABA.DE
ANKDD1B	ENSG00000189045	2.6417	2.99159	2.8364e-06	7.8593e-05	GLU.DE
SDK1	ENSG00000146555	-1.51947	6.12511	2.84107e-06	7.8593e-05	GABA.DE
LOC101929227	ENSG00000250493	3.51851	2.79343	2.84367e-06	7.8593e-05	GLU.DE
UTRN	ENSG00000152818	-1.58617	7.18028	2.87424e-06	7.9306e-05	GABA.DE
TAOK3	ENSG00000135090	-1.20352	8.8332	2.90559e-06	8.00031e-05	GABA.DE
GJD2	ENSG00000159248	-2.78186	3.7141	2.91478e-06	8.00031e-05	GABA.DE
EPHA3	ENSG00000044524	2.10193	5.43185	2.91767e-06	8.00031e-05	GLU.DE
PCDH15	ENSG00000150275	-2.72981	7.03393	2.91873e-06	8.00031e-05	GABA.DE
DNAH6	ENSG00000115423	3.10576	7.07864	2.9335e-06	8.02755e-05	GLU.DE
GABRA3	ENSG00000011677	1.84785	4.31202	2.9387e-06	8.02859e-05	GLU.DE
PID1	ENSG00000153823	1.76768	4.49085	2.94698e-06	8.038e-05	GLU.DE
NRIP3	ENSG00000175352	-1.89053	6.37387	2.97381e-06	8.09792e-05	GABA.DE
SHISA6	ENSG00000188803	-1.89769	5.87234	3.00824e-06	8.17829e-05	GABA.DE
PITPNC1	ENSG00000154217	-1.7396	6.51227	3.04364e-06	8.2571e-05	GABA.DE
AKAP5	ENSG00000179841	1.39916	6.12788	3.04716e-06	8.2571e-05	GLU.DE
ALK	ENSG00000171094	-1.89491	5.84717	3.07925e-06	8.31971e-05	GABA.DE
RPS6KA2	ENSG00000071242	-1.46097	6.91057	3.08071e-06	8.31971e-05	GABA.DE
GUCY1A2	ENSG00000152402	1.24461	7.79849	3.08578e-06	8.31971e-05	GLU.DE
UBASH3B	ENSG00000154127	-1.8483	5.76837	3.09026e-06	8.31971e-05	GABA.DE
GRM3	ENSG00000198822	2.35356	5.0273	3.09722e-06	8.32496e-05	GLU.DE
CDYL2	ENSG00000166446	1.39918	5.48493	3.112e-06	8.35121e-05	GLU.DE
LOC101928322	ENSG00000270111	6.11012	2.09808	3.12496e-06	8.37248e-05	GLU.DE
MAPK11	ENSG00000185386	1.67536	4.84862	3.15801e-06	8.44743e-05	GLU.DE
SPARCL1	ENSG00000152583	-1.45509	9.7068	3.16565e-06	8.45427e-05	GABA.DE
KCNT2	ENSG00000162687	3.55538	7.30781	3.17616e-06	8.46874e-05	GLU.DE
IGSF21	ENSG00000117154	1.63022	5.32868	3.19041e-06	8.49055e-05	GLU.DE
MTSS1	ENSG00000170873	-1.26921	6.60868	3.19455e-06	8.49055e-05	GABA.DE
LZTS1-AS1	ENSG00000253733	4.02	1.89472	3.20353e-06	8.49408e-05	GLU.DE
NCOA2	ENSG00000140396	-1.26772	7.68335	3.20608e-06	8.49408e-05	GABA.DE
ISLR2	ENSG00000167178	4.22373	3.33026	3.2256e-06	8.51423e-05	GLU.DE
THEMIS	ENSG00000172673	5.51514	1.99791	3.22814e-06	8.51423e-05	GLU.DE
DGCR5	ENSG00000237517	1.26252	6.9869	3.23048e-06	8.51423e-05	GLU.DE
MSC-AS1	ENSG00000235531	3.14517	3.48824	3.23416e-06	8.51423e-05	GLU.DE
TRPV3	ENSG00000167723	2.16541	3.30273	3.28657e-06	8.63854e-05	GLU.DE
MIR3681HG	ENSG00000224184	5.83712	1.12187	3.30726e-06	8.6792e-05	GLU.DE
DPF3	ENSG00000205683	3.42642	3.05837	3.36844e-06	8.82584e-05	GLU.DE
ELAVL2	ENSG00000107105	-1.55417	7.54842	3.38268e-06	8.83837e-05	GABA.DE
RYR1	ENSG00000196218	-1.71641	7.33564	3.38384e-06	8.83837e-05	GABA.DE
SSPO	ENSG00000197558	-1.4991	5.10302	3.40651e-06	8.88263e-05	GABA.DE
NWD2	ENSG00000174145	2.15253	6.00293	3.41147e-06	8.88263e-05	GLU.DE
LHX2	ENSG00000106689	2.21909	3.03091	3.4378e-06	8.93612e-05	GLU.DE
BOC	ENSG00000144857	2.24371	3.60543	3.44659e-06	8.93612e-05	GLU.DE
MYH9	ENSG00000100345	1.9173	6.89418	3.44812e-06	8.93612e-05	GLU.DE
LINC01266	ENSG00000224957	5.13061	1.66146	3.47659e-06	8.99587e-05	GLU.DE
DPYSL3	ENSG00000113657	1.78313	5.34249	3.50999e-06	9.06819e-05	GLU.DE
RFX3	ENSG00000080298	1.38262	7.40339	3.52393e-06	9.09009e-05	GLU.DE
BAIAP2	ENSG00000175866	1.75812	6.16929	3.53013e-06	9.09201e-05	GLU.DE
DRAM1	ENSG00000136048	-3.17251	2.61229	3.54701e-06	9.12136e-05	GABA.DE
AK5	ENSG00000154027	1.77238	7.32184	3.58466e-06	9.20395e-05	GLU.DE
QPRT	ENSG00000103485	-2.59516	3.14951	3.68052e-06	9.43551e-05	GABA.DE
LINC01314	ENSG00000259417	-2.38436	4.30635	3.69523e-06	9.45864e-05	GABA.DE
LRRK1	ENSG00000154237	1.57107	6.16948	3.73928e-06	9.5567e-05	GLU.DE
SOX2-OT	ENSG00000242808	-1.42603	5.52748	3.76102e-06	9.59753e-05	GABA.DE
RASL10A	ENSG00000100276	2.70532	3.61176	3.77385e-06	9.61552e-05	GLU.DE
CELF2-AS1	ENSG00000181800	1.34688	6.89407	3.79394e-06	9.6327e-05	GLU.DE
LGMN	ENSG00000100600	-1.3871	5.85988	3.79463e-06	9.6327e-05	GABA.DE
CACNB3	ENSG00000167535	1.68246	5.02522	3.79797e-06	9.6327e-05	GLU.DE
CEBPD	ENSG00000221869	2.716	2.3701	3.82118e-06	9.67683e-05	GLU.DE
EPSTI1	ENSG00000133106	-4.96636	2.22169	3.84155e-06	9.71363e-05	GABA.DE
SAT1	ENSG00000130066	-1.74962	8.13399	3.86825e-06	9.76631e-05	GABA.DE
KCNH4	ENSG00000089558	2.08884	3.37446	3.91069e-06	9.85481e-05	GLU.DE
SIAH3	ENSG00000215475	-2.67124	4.71791	3.91515e-06	9.85481e-05	GABA.DE
SLC22A6	ENSG00000197901	3.8023	1.85478	3.93952e-06	9.90116e-05	GLU.DE
KCNC2	ENSG00000166006	-1.37378	8.32431	3.95476e-06	9.92448e-05	GABA.DE
LNX1-AS1	ENSG00000250930	1.81839	4.76053	3.97256e-06	9.95414e-05	GLU.DE
ITGAX	ENSG00000140678	-6.82445	2.89809	3.99645e-06	9.99893e-05	GABA.DE
PXDN	ENSG00000130508	1.80101	4.72469	4.0228e-06	0.000100497	GLU.DE
PPP3CA	ENSG00000138814	1.29221	7.52418	4.03673e-06	0.000100509	GLU.DE
TP53I11	ENSG00000175274	2.85204	4.58617	4.03829e-06	0.000100509	GLU.DE
CNKSR3	ENSG00000153721	4.31674	3.36318	4.04137e-06	0.000100509	GLU.DE
SOX2	ENSG00000181449	-1.92272	4.45689	4.05819e-06	0.000100642	GABA.DE
LOC101928174	ENSG00000250007	-2.25598	2.97933	4.05881e-06	0.000100642	GABA.DE
PKD1L2	ENSG00000166473	3.74276	1.65075	4.09058e-06	0.000101278	GLU.DE
LMO7	ENSG00000136153	1.34203	7.8078	4.12316e-06	0.000101933	GLU.DE
TMOD1	ENSG00000136842	2.62492	3.92598	4.15662e-06	0.000102534	GLU.DE
RGS6	ENSG00000182732	1.54677	6.49697	4.1598e-06	0.000102534	GLU.DE
STARD4	ENSG00000164211	1.38363	6.19094	4.22642e-06	0.000104022	GLU.DE
MFGE8	ENSG00000140545	4.60859	2.26189	4.23677e-06	0.000104123	GLU.DE
KCNS1	ENSG00000124134	2.95871	4.36512	4.27248e-06	0.000104846	GLU.DE
MAOB	ENSG00000069535	2.34783	3.89185	4.29995e-06	0.000105365	GLU.DE
SLCO2A1	ENSG00000174640	2.38393	2.70916	4.339e-06	0.000106165	GLU.DE
PTGS2	ENSG00000073756	1.88604	3.72548	4.39071e-06	0.000107272	GLU.DE
KATNAL1	ENSG00000102781	1.27631	6.40274	4.40808e-06	0.000107539	GLU.DE
CACNA1E	ENSG00000198216	1.15519	8.62802	4.4237e-06	0.000107762	GLU.DE
PARD3	ENSG00000148498	-1.71121	4.74993	4.43451e-06	0.000107868	GABA.DE
SLC22A9	ENSG00000149742	4.42664	2.56331	4.44963e-06	0.000108077	GLU.DE
ASS1	ENSG00000130707	-1.75572	3.9788	4.49287e-06	0.000108968	GABA.DE
RPH3AL	ENSG00000181031	-2.43305	3.10362	4.52261e-06	0.00010953	GABA.DE
MCC	ENSG00000171444	-1.68645	6.37235	4.55503e-06	0.000110155	GABA.DE
ARL4A	ENSG00000122644	2.00619	3.84719	4.64768e-06	0.000112232	GLU.DE
ZPBP	ENSG00000042813	-2.6627	3.43941	4.66634e-06	0.000112508	GABA.DE
AMIGO2	ENSG00000139211	3.76467	2.06693	4.67263e-06	0.000112508	GLU.DE
GPR63	ENSG00000112218	2.43328	4.403	4.69151e-06	0.0001128	GLU.DE
MMD	ENSG00000108960	1.61718	4.57043	4.79446e-06	0.000115109	GLU.DE
ECEL1P2	ENSG00000244280	-7.66973	1.1476	4.80867e-06	0.000115283	GABA.DE
EDNRA	ENSG00000151617	-2.2169	3.53868	4.84956e-06	0.000116096	GABA.DE
KALRN	ENSG00000160145	1.30627	9.81901	4.88262e-06	0.000116717	GLU.DE
LOC105374516	ENSG00000250092	2.88736	5.29387	4.88952e-06	0.000116717	GLU.DE
DCHS1	ENSG00000166341	-2.15549	5.65927	4.90938e-06	0.000116824	GABA.DE
HPCA	ENSG00000121905	2.4776	3.71786	4.92114e-06	0.000116824	GLU.DE
ZNF702P	ENSG00000242779	3.32329	2.11394	4.92241e-06	0.000116824	GLU.DE
LOC100506895	ENSG00000231638	1.74041	4.32373	4.9239e-06	0.000116824	GLU.DE
SLC30A1	ENSG00000170385	1.66215	4.28295	4.92912e-06	0.000116824	GLU.DE
CLCN2	ENSG00000114859	-1.54212	4.51588	4.96434e-06	0.000117492	GABA.DE
FAS	ENSG00000026103	3.26095	2.76206	5.02884e-06	0.000118727	GLU.DE
DMBT1P1	ENSG00000176584	8.05429	1.45924	5.03082e-06	0.000118727	GLU.DE
INHBA	ENSG00000122641	2.7158	2.63207	5.04118e-06	0.000118803	GLU.DE
POC5	ENSG00000152359	1.67149	4.6789	5.05656e-06	0.000118997	GLU.DE
KCNK3	ENSG00000171303	-2.16398	4.61174	5.068e-06	0.000119098	GABA.DE
MIR99AHG	ENSG00000215386	1.34837	6.38835	5.07633e-06	0.000119126	GLU.DE
DHCR24	ENSG00000116133	1.3577	5.50382	5.09687e-06	0.000119439	GLU.DE
BICC1	ENSG00000122870	1.68923	4.45243	5.10711e-06	0.000119511	GLU.DE
DOCK4	ENSG00000128512	1.14823	8.14519	5.20136e-06	0.000121431	GLU.DE
RGS22	ENSG00000132554	3.53444	1.63649	5.20378e-06	0.000121431	GLU.DE
ENPEP	ENSG00000138792	2.67848	2.52487	5.22286e-06	0.000121706	GLU.DE
SYDE2	ENSG00000097096	1.93332	3.9103	5.2448e-06	0.000122046	GLU.DE
CCK	ENSG00000187094	2.9583	4.80531	5.32529e-06	0.000123746	GLU.DE
LOC105375929	ENSG00000254123	4.15979	1.41289	5.40915e-06	0.000125519	GLU.DE
C22orf24	ENSG00000128254	3.04555	2.23624	5.42034e-06	0.000125604	GLU.DE
KCNAB1	ENSG00000169282	-1.40729	6.98032	5.48068e-06	0.000126825	GABA.DE
CACHD1	ENSG00000158966	2.13051	3.73525	5.48827e-06	0.000126825	GLU.DE
VSTM2A	ENSG00000170419	-1.22295	8.0706	5.52716e-06	0.000127546	GABA.DE
MAPK15	ENSG00000181085	4.56065	1.48945	5.54834e-06	0.000127858	GLU.DE
PLOD2	ENSG00000152952	-1.54918	6.18506	5.62688e-06	0.000129488	GABA.DE
LOC101929567	ENSG00000236008	5.01388	1.8909	5.65144e-06	0.000129696	GLU.DE
DMGDH	ENSG00000132837	2.61677	2.41092	5.6515e-06	0.000129696	GLU.DE
NDST4	ENSG00000138653	-2.43591	3.27856	5.74373e-06	0.000131631	GABA.DE
RHOJ	ENSG00000126785	2.728	2.11112	5.79716e-06	0.000132571	GLU.DE
NLK	ENSG00000087095	1.22551	7.47005	5.8007e-06	0.000132571	GLU.DE
KCNA1	ENSG00000111262	1.23337	6.37905	5.81869e-06	0.000132723	GLU.DE
TMEM196	ENSG00000173452	1.86843	4.22835	5.82328e-06	0.000132723	GLU.DE
PPP1R16B	ENSG00000101445	1.35082	6.30487	5.85942e-06	0.000133364	GLU.DE
LOC101928778	ENSG00000236720	-4.78033	1.49916	5.86742e-06	0.000133364	GABA.DE
NEK3	ENSG00000136098	-2.61275	3.36261	5.90491e-06	0.000134033	GABA.DE
AK4	ENSG00000162433	2.48843	3.18709	5.95607e-06	0.00013501	GLU.DE
LINGO2	ENSG00000174482	2.05115	5.78782	5.98521e-06	0.000135415	GLU.DE
BEND5	ENSG00000162373	1.40547	4.75345	5.99021e-06	0.000135415	GLU.DE
COL4A2	ENSG00000134871	-1.71238	6.05809	6.02185e-06	0.000135945	GABA.DE
CAMK2A	ENSG00000070808	1.59453	8.70038	6.06835e-06	0.00013624	GLU.DE
RAB34	ENSG00000109113	-4.73497	1.80481	6.06845e-06	0.00013624	GABA.DE
RXFP1	ENSG00000171509	3.87754	5.97947	6.07035e-06	0.00013624	GLU.DE
IL1RL2	ENSG00000115598	4.00268	2.24892	6.07429e-06	0.00013624	GLU.DE
PLCH1	ENSG00000114805	-1.53325	6.99043	6.08225e-06	0.00013624	GABA.DE
OLFML2B	ENSG00000162745	3.102	2.48959	6.09541e-06	0.00013624	GLU.DE
DNAH7	ENSG00000118997	1.69723	7.09563	6.0962e-06	0.00013624	GLU.DE
FAM124A	ENSG00000150510	2.13707	3.52778	6.10041e-06	0.00013624	GLU.DE
LOC101929634	ENSG00000260792	5.68318	0.985719	6.20473e-06	0.000138384	GLU.DE
C1orf145	ENSG00000162913	2.70541	2.02977	6.24826e-06	0.000139168	GLU.DE
ZNF385A	ENSG00000161642	-1.66081	4.80787	6.28412e-06	0.000139722	GABA.DE
GBP4	ENSG00000162654	-2.98143	2.3306	6.28993e-06	0.000139722	GABA.DE
GRAMD1C	ENSG00000178075	2.95689	3.90112	6.31766e-06	0.000140151	GLU.DE
DUSP27	ENSG00000198842	7.79326	1.22318	6.38471e-06	0.00014145	GLU.DE
SLC9A2	ENSG00000115616	-2.15596	4.05719	6.39615e-06	0.000141515	GABA.DE
FAM46A	ENSG00000112773	-2.67984	2.78173	6.40498e-06	0.000141522	GABA.DE
TRIB2	ENSG00000071575	2.20819	5.12197	6.49318e-06	0.000143281	GLU.DE
FAP	ENSG00000078098	4.76689	2.97903	6.50602e-06	0.000143374	GLU.DE
SEMA4G	ENSG00000095539	-1.79428	4.64959	6.51892e-06	0.000143468	GABA.DE
MSMO1	ENSG00000052802	1.41826	4.54074	6.57287e-06	0.000144464	GLU.DE
LOC286114	ENSG00000253199	6.12008	1.35578	6.5879e-06	0.000144604	GLU.DE
ACAN	ENSG00000157766	-2.69454	2.57062	6.68684e-06	0.000146521	GABA.DE
ANO1	ENSG00000131620	-2.00087	4.53663	6.69285e-06	0.000146521	GABA.DE
SORCS3	ENSG00000156395	1.55611	6.50928	6.7182e-06	0.000146882	GLU.DE
LHFPL3	ENSG00000187416	-2.36187	3.18047	6.75667e-06	0.00014753	GABA.DE
LANCL3	ENSG00000147036	-2.04015	4.4633	6.81514e-06	0.000148464	GABA.DE
MTMR6	ENSG00000139505	-1.16487	6.25652	6.81729e-06	0.000148464	GABA.DE
GCNT1	ENSG00000187210	2.79172	2.8808	6.82718e-06	0.000148484	GLU.DE
TLL1	ENSG00000038295	2.62595	3.79119	6.8364e-06	0.000148489	GLU.DE
LINC00898	ENSG00000205634	5.1	1.61287	6.84522e-06	0.000148489	GLU.DE
LHFP	ENSG00000183722	2.28469	3.68649	6.89783e-06	0.000149435	GLU.DE
RHOBTB1	ENSG00000072422	1.44444	5.52698	6.95863e-06	0.000150556	GLU.DE
CLSTN2	ENSG00000158258	2.09004	7.91491	6.97929e-06	0.000150807	GLU.DE
ABAT	ENSG00000183044	-1.37584	7.4403	7.06033e-06	0.00015236	GABA.DE
EBF4	ENSG00000088881	-1.91317	3.57514	7.10817e-06	0.000153141	GABA.DE
YBX2	ENSG00000006047	5.17215	1.68935	7.11494e-06	0.000153141	GLU.DE
TACR1	ENSG00000115353	-1.82813	4.55212	7.16618e-06	0.000153994	GABA.DE
GRB14	ENSG00000115290	3.94517	4.02698	7.17304e-06	0.000153994	GLU.DE
TNFSF15	ENSG00000181634	-3.38434	1.87529	7.31913e-06	0.000156927	GABA.DE
NPAS3	ENSG00000151322	-1.35585	6.15187	7.34773e-06	0.000157338	GABA.DE
GLB1L2	ENSG00000149328	1.28957	6.03738	7.36846e-06	0.000157579	GLU.DE
ACOT11	ENSG00000162390	1.46717	5.71426	7.38732e-06	0.00015778	GLU.DE
VAV3	ENSG00000134215	-2.0133	4.44713	7.44079e-06	0.000158718	GABA.DE
PPARA	ENSG00000186951	-2.23335	3.82426	7.47336e-06	0.000159208	GABA.DE
LIN28B-AS1	ENSG00000203809	4.7815	0.893333	7.58835e-06	0.000161451	GLU.DE
FAM160A1	ENSG00000164142	2.8119	2.23107	7.63943e-06	0.000162331	GLU.DE
RGMB-AS1	ENSG00000246763	2.36562	2.52774	7.68886e-06	0.000162978	GLU.DE
IL12A-AS1	ENSG00000244040	3.01962	2.3686	7.68948e-06	0.000162978	GLU.DE
CTXN1	ENSG00000178531	2.50335	2.78724	7.75378e-06	0.000164132	GLU.DE
PRRG1	ENSG00000130962	2.43041	3.65832	7.90638e-06	0.000166944	GLU.DE
CCDC109B	ENSG00000005059	-2.47753	3.93368	7.90669e-06	0.000166944	GABA.DE
BRINP3	ENSG00000162670	1.93613	5.64286	7.92677e-06	0.000167155	GLU.DE
LOC101927286	ENSG00000259664	4.1802	1.16553	8.00788e-06	0.000168652	GLU.DE
STX16-NPEPL1	ENSG00000254995	2.13651	2.68065	8.04289e-06	0.000169175	GLU.DE
BCL11B	ENSG00000127152	-1.27827	5.46435	8.06379e-06	0.000169401	GABA.DE
RSPO2	ENSG00000147655	-1.30682	5.14934	8.10378e-06	0.000169817	GABA.DE
KCNV1	ENSG00000164794	4.05292	5.44151	8.10403e-06	0.000169817	GLU.DE
CACNA1H	ENSG00000196557	1.94072	3.594	8.134e-06	0.000170231	GLU.DE
HMCN2	ENSG00000148357	-2.38309	2.56647	8.14933e-06	0.000170337	GABA.DE
ELFN1-AS1	ENSG00000236081	-4.0179	1.99473	8.24289e-06	0.000172077	GABA.DE
TCF12	ENSG00000140262	-1.19878	6.48577	8.25492e-06	0.000172112	GABA.DE
CAPN2	ENSG00000162909	-1.23162	6.71522	8.27828e-06	0.000172383	GABA.DE
MARCH11	ENSG00000183654	-1.61921	3.96102	8.30502e-06	0.000172724	GABA.DE
IGF1	ENSG00000017427	-2.19079	6.31944	8.32841e-06	0.000172994	GABA.DE
KHDRBS3	ENSG00000131773	1.68785	8.26798	8.35686e-06	0.000173368	GLU.DE
SLC9A7P1	ENSG00000227825	2.27635	3.05081	8.42302e-06	0.000174523	GLU.DE
KIAA2012	ENSG00000182329	2.63996	4.1031	8.56965e-06	0.000177341	GLU.DE
SOX9	ENSG00000125398	2.75616	2.44674	8.69558e-06	0.000179723	GLU.DE
CGNL1	ENSG00000128849	-3.80037	1.82	8.72017e-06	0.000179924	GABA.DE
ANKRD30B	ENSG00000180777	1.84475	5.98359	8.72694e-06	0.000179924	GLU.DE
NKX6-3	ENSG00000165066	-3.24224	1.73995	8.7546e-06	0.000180271	GABA.DE
SNN	ENSG00000184602	1.49945	4.83001	8.79065e-06	0.00018079	GLU.DE
QRFPR	ENSG00000186867	-2.1467	3.57391	8.92244e-06	0.000183273	GABA.DE
SOWAHB	ENSG00000186212	1.89346	3.45947	8.99244e-06	0.000184484	GLU.DE
BANK1	ENSG00000153064	4.84838	0.959922	9.09299e-06	0.000186317	GLU.DE
LTK	ENSG00000062524	4.81136	2.38428	9.20829e-06	0.000188447	GLU.DE
DLX1	ENSG00000144355	-2.4598	6.0017	9.2334e-06	0.000188729	GABA.DE
FSTL1	ENSG00000163430	-1.5027	4.90975	9.26634e-06	0.00018917	GABA.DE
SPHK1	ENSG00000176170	-2.95859	2.63483	9.32082e-06	0.000190049	GABA.DE
COL7A1	ENSG00000114270	-1.97484	6.00634	9.5386e-06	0.000194251	GABA.DE
LAMA4	ENSG00000112769	1.64247	4.85826	9.58692e-06	0.000194809	GLU.DE
FCHSD2	ENSG00000137478	-1.23938	6.16508	9.59686e-06	0.000194809	GABA.DE
CPLX1	ENSG00000168993	-1.99666	5.88157	9.6011e-06	0.000194809	GABA.DE
KIAA1462	ENSG00000165757	3.85686	5.6041	9.61507e-06	0.000194855	GLU.DE
GPM6B	ENSG00000046653	1.2458	7.605	9.67076e-06	0.000195745	GLU.DE
PLXNC1	ENSG00000136040	-1.11146	7.40779	9.71576e-06	0.000196258	GABA.DE
CDHR3	ENSG00000128536	2.01349	4.61173	9.71974e-06	0.000196258	GLU.DE
KCNIP4	ENSG00000185774	1.9951	6.9912	9.73602e-06	0.000196349	GLU.DE
SERPINE2	ENSG00000135919	3.49825	5.32336	1.00108e-05	0.000201646	GLU.DE
POU6F2-AS1	ENSG00000224122	3.49358	1.57719	1.00766e-05	0.000202727	GLU.DE
GPR85	ENSG00000164604	1.37901	4.51568	1.01536e-05	0.000203939	GLU.DE
HTR1E	ENSG00000168830	1.97774	3.65544	1.01614e-05	0.000203939	GLU.DE
FAM162B	ENSG00000183807	3.02403	2.04013	1.01755e-05	0.000203976	GLU.DE
UPP1	ENSG00000183696	-1.4809	7.85244	1.02483e-05	0.000204944	GABA.DE
PLEKHG3	ENSG00000126822	-1.91012	3.50298	1.02564e-05	0.000204944	GABA.DE
SLC30A4	ENSG00000104154	1.21714	5.17534	1.02607e-05	0.000204944	GLU.DE
LOC283731	ENSG00000248540	5.56604	0.864699	1.02911e-05	0.000205305	GLU.DE
PHACTR1	ENSG00000112137	1.12434	7.22358	1.03789e-05	0.000206807	GLU.DE
PRTG	ENSG00000166450	-2.458	3.37649	1.04199e-05	0.000207375	GABA.DE
TSHZ1	ENSG00000179981	1.48635	4.79887	1.04961e-05	0.000208643	GLU.DE
FAM222A	ENSG00000139438	-1.98157	3.43087	1.05106e-05	0.000208683	GABA.DE
ABCA1	ENSG00000165029	-1.47693	5.54998	1.0566e-05	0.000209532	GABA.DE
FRMD6-AS2	ENSG00000258537	5.41673	1.46263	1.05824e-05	0.000209608	GLU.DE
SP9	ENSG00000217236	-2.90123	2.62397	1.06239e-05	0.000210123	GABA.DE
KCNJ2	ENSG00000123700	2.60888	3.73072	1.06337e-05	0.000210123	GLU.DE
LCN15	ENSG00000177984	4.57972	1.52987	1.09048e-05	0.000215223	GLU.DE
DNAJC21	ENSG00000168724	-1.11857	7.41958	1.09274e-05	0.000215415	GABA.DE
IQGAP3	ENSG00000183856	5.65414	0.944519	1.09696e-05	0.00021599	GLU.DE
ITGA1	ENSG00000213949	-2.92921	4.56832	1.10038e-05	0.000216409	GABA.DE
PLEKHA2	ENSG00000169499	1.85997	3.9418	1.10423e-05	0.000216908	GLU.DE
SOX1	ENSG00000182968	-2.23817	4.20811	1.10625e-05	0.000217049	GABA.DE
ROR1	ENSG00000185483	-2.29994	3.07408	1.11487e-05	0.000218483	GABA.DE
LINC01484	ENSG00000253686	6.1622	2.99105	1.12016e-05	0.000219136	GLU.DE
TGFBR3	ENSG00000069702	-1.70058	3.8105	1.12083e-05	0.000219136	GABA.DE
MARCH10	ENSG00000173838	4.396	1.00494	1.12573e-05	0.000219835	GLU.DE
DLX6	ENSG00000006377	-2.32906	3.61452	1.13596e-05	0.000221447	GABA.DE
PALLD	ENSG00000129116	-1.569	6.17052	1.13665e-05	0.000221447	GABA.DE
LZTFL1	ENSG00000163818	1.30094	6.03075	1.13877e-05	0.000221534	GLU.DE
GRM7	ENSG00000196277	1.29443	7.16265	1.13976e-05	0.000221534	GLU.DE
ROBO2	ENSG00000185008	-1.20825	8.95319	1.14374e-05	0.000222049	GABA.DE
C5orf30	ENSG00000181751	1.31105	4.9704	1.14539e-05	0.000222109	GLU.DE
MIR128-2	ENSG00000207625	4.86213	2.80333	1.15409e-05	0.000223536	GLU.DE
ARHGAP12	ENSG00000165322	-1.1698	7.25835	1.15707e-05	0.000223853	GABA.DE
WWC1	ENSG00000113645	1.31996	4.88181	1.16308e-05	0.000224755	GLU.DE
FADS3	ENSG00000221968	1.39249	5.51964	1.16942e-05	0.000225592	GLU.DE
HABP2	ENSG00000148702	5.41544	0.765177	1.17148e-05	0.000225592	GLU.DE
SAMD9	ENSG00000205413	-2.51311	2.41123	1.17149e-05	0.000225592	GABA.DE
LOC105372028	ENSG00000266573	5.64878	0.969109	1.17416e-05	0.000225847	GLU.DE
EEF2K	ENSG00000103319	-1.37801	6.20261	1.1798e-05	0.000226668	GABA.DE
PDE1B	ENSG00000123360	1.24316	5.57853	1.18518e-05	0.00022744	GLU.DE
PNOC	ENSG00000168081	-3.06661	3.78396	1.18782e-05	0.000227684	GABA.DE
TMSB10	ENSG00000034510	2.33942	4.28575	1.19124e-05	0.000228076	GLU.DE
SH3GL2	ENSG00000107295	1.32681	6.82458	1.19321e-05	0.000228081	GLU.DE
KCNQ5	ENSG00000185760	1.07723	7.59117	1.19484e-05	0.000228081	GLU.DE
SEPT10	ENSG00000186522	-2.2301	3.60666	1.19538e-05	0.000228081	GABA.DE
EPHA5	ENSG00000145242	2.09215	6.52123	1.20243e-05	0.000229164	GLU.DE
KLK7	ENSG00000169035	5.10104	1.59212	1.20417e-05	0.000229234	GLU.DE
WDR63	ENSG00000162643	-3.3628	1.60063	1.208e-05	0.000229699	GABA.DE
SSTR2	ENSG00000180616	2.30326	3.89237	1.21805e-05	0.000231346	GLU.DE
CMTM4	ENSG00000183723	1.13988	6.41668	1.22295e-05	0.000232012	GLU.DE
COL24A1	ENSG00000171502	1.67811	7.50451	1.22588e-05	0.000232302	GLU.DE
NUAK1	ENSG00000074590	1.3323	7.06309	1.23536e-05	0.00023381	GLU.DE
AMH	ENSG00000104899	-1.93144	3.86057	1.23664e-05	0.00023381	GABA.DE
CAMKK2	ENSG00000110931	1.24188	7.05854	1.2694e-05	0.000239642	GLU.DE
CREB3L1	ENSG00000157613	2.49264	2.08756	1.27037e-05	0.000239642	GLU.DE
BDNF	ENSG00000176697	2.41862	3.55166	1.27672e-05	0.000240566	GLU.DE
LRMP	ENSG00000118308	2.42022	4.65391	1.27998e-05	0.000240703	GLU.DE
L3MBTL3	ENSG00000198945	1.38293	4.47861	1.28034e-05	0.000240703	GLU.DE
ARMC3	ENSG00000165309	2.75733	2.92372	1.28423e-05	0.000241163	GLU.DE
SEPT6	ENSG00000125354	-1.28242	6.25848	1.28787e-05	0.000241573	GABA.DE
SH3BGRL2	ENSG00000198478	1.46756	5.97035	1.29818e-05	0.000243233	GLU.DE
GYPE	ENSG00000197465	2.48324	3.99657	1.30104e-05	0.000243495	GLU.DE
TLE2	ENSG00000065717	-1.63131	5.57155	1.31409e-05	0.000245662	GABA.DE
LOC105375844	ENSG00000253857	-1.36779	4.77883	1.31577e-05	0.0002457	GABA.DE
RNF148	ENSG00000235631	4.65469	2.46457	1.31786e-05	0.000245805	GLU.DE
SLITRK2	ENSG00000185985	-1.23658	7.07147	1.32028e-05	0.000245805	GABA.DE
KCNMB2	ENSG00000197584	-1.52499	5.72861	1.32077e-05	0.000245805	GABA.DE
EPRS	ENSG00000136628	-1.18626	7.57705	1.328e-05	0.000246875	GABA.DE
IL6ST	ENSG00000134352	-1.1533	6.90228	1.33222e-05	0.000247383	GABA.DE
C8orf46	ENSG00000169085	1.29817	5.95278	1.33821e-05	0.000248218	GLU.DE
YES1	ENSG00000176105	-2.43513	2.9401	1.3463e-05	0.000249441	GABA.DE
ADAMTSL3	ENSG00000156218	-1.19021	5.56074	1.3676e-05	0.000252844	GABA.DE
KCNIP1	ENSG00000182132	-1.91328	4.41151	1.36771e-05	0.000252844	GABA.DE
LIPA	ENSG00000107798	1.51824	5.29814	1.37016e-05	0.000253015	GLU.DE
NPHP1	ENSG00000144061	1.1646	5.81861	1.37329e-05	0.000253312	GLU.DE
KIF6	ENSG00000164627	-1.90742	3.76476	1.3811e-05	0.000254303	GABA.DE
KCNC1	ENSG00000129159	-2.07843	7.98801	1.38172e-05	0.000254303	GABA.DE
LOC101929237	ENSG00000248738	2.19564	3.32291	1.39382e-05	0.000256248	GLU.DE
PEAK1	ENSG00000173517	1.04272	7.52816	1.39861e-05	0.000256844	GLU.DE
LNX1	ENSG00000072201	1.29607	5.96949	1.40248e-05	0.000257271	GLU.DE
SCUBE2	ENSG00000175356	-1.35277	5.26343	1.40885e-05	0.000258155	GABA.DE
GLUD2	ENSG00000182890	1.55527	3.74093	1.4162e-05	0.000259216	GLU.DE
ARNTL2-AS1	ENSG00000245311	2.23412	2.63296	1.42227e-05	0.000260041	GLU.DE
SLC6A1	ENSG00000157103	-1.85515	8.55481	1.42517e-05	0.000260258	GABA.DE
SLC39A10	ENSG00000196950	1.46288	7.8233	1.42659e-05	0.000260258	GLU.DE
EXTL1	ENSG00000158008	1.6139	5.51796	1.42877e-05	0.000260371	GLU.DE
PRPSAP1	ENSG00000161542	-1.2612	7.34987	1.44279e-05	0.000262638	GABA.DE
POU6F2	ENSG00000106536	3.4391	5.41707	1.44873e-05	0.000263431	GLU.DE
REEP3	ENSG00000165476	1.40155	4.86022	1.46072e-05	0.000265322	GLU.DE
ARRDC2	ENSG00000105643	3.42013	2.50993	1.46754e-05	0.000266258	GLU.DE
FAM13A	ENSG00000138640	1.35352	6.94313	1.46908e-05	0.000266258	GLU.DE
ANKRD27	ENSG00000105186	1.28687	5.93323	1.47555e-05	0.000267116	GLU.DE
CNTNAP3	ENSG00000106714	-3.33912	6.5874	1.47702e-05	0.000267116	GABA.DE
PROS1	ENSG00000184500	2.01698	3.12257	1.49535e-05	0.000270137	GLU.DE
CCDC136	ENSG00000128596	-1.52656	8.61809	1.50013e-05	0.000270706	GABA.DE
ARHGAP6	ENSG00000047648	-1.5517	3.89099	1.50291e-05	0.000270914	GABA.DE
CDC40	ENSG00000168438	1.39973	7.10241	1.50458e-05	0.000270923	GLU.DE
RXFP3	ENSG00000182631	-3.42758	2.64152	1.51211e-05	0.000271984	GABA.DE
ADARB1	ENSG00000197381	-1.05396	6.96807	1.52328e-05	0.000273697	GABA.DE
C4orf22	ENSG00000197826	3.671	1.41099	1.52629e-05	0.000273881	GLU.DE
LINGO1-AS1	ENSG00000259666	2.29641	3.02465	1.5276e-05	0.000273881	GLU.DE
DCAF6	ENSG00000143164	1.79961	7.5832	1.5338e-05	0.000274697	GLU.DE
PLCE1-AS2	ENSG00000232913	-2.75032	2.39114	1.5511e-05	0.000277498	GABA.DE
HDAC1	ENSG00000116478	-1.60175	4.36656	1.55712e-05	0.000278275	GABA.DE
MIR4500HG	ENSG00000228824	3.03444	3.8208	1.56677e-05	0.000279699	GLU.DE
CERKL	ENSG00000188452	5.08241	1.58558	1.56987e-05	0.000279953	GLU.DE
SLC2A12	ENSG00000146411	2.31004	3.13964	1.57257e-05	0.000280133	GLU.DE
TRABD2A	ENSG00000186854	4.03396	4.18183	1.57466e-05	0.000280155	GLU.DE
DNAJC1	ENSG00000136770	1.28856	5.1977	1.57606e-05	0.000280155	GLU.DE
LINC00886	ENSG00000240875	-3.92755	1.91143	1.57854e-05	0.000280297	GABA.DE
PRLHR	ENSG00000119973	-2.71047	2.78954	1.58683e-05	0.000281467	GABA.DE
PCED1B-AS1	ENSG00000247774	3.55007	1.30764	1.58959e-05	0.000281657	GLU.DE
NKAIN2	ENSG00000188580	1.5192	5.94211	1.59491e-05	0.000282299	GLU.DE
LAMB1	ENSG00000091136	1.10803	6.99198	1.62068e-05	0.000286308	GLU.DE
SALL2	ENSG00000165821	-1.83341	5.01594	1.621e-05	0.000286308	GABA.DE
DKK2	ENSG00000155011	-2.26175	3.78312	1.62429e-05	0.000286585	GABA.DE
KLF15	ENSG00000163884	-2.52527	2.48044	1.62826e-05	0.000286981	GABA.DE
DRD1	ENSG00000184845	1.67112	4.22795	1.63144e-05	0.000287237	GLU.DE
STAT5B	ENSG00000173757	-1.2419	5.76613	1.66004e-05	0.000291963	GABA.DE
ACO1	ENSG00000122729	-1.12507	6.65117	1.6662e-05	0.000292538	GABA.DE
MYO16	ENSG00000041515	-1.94887	6.87264	1.66682e-05	0.000292538	GABA.DE
MYLIP	ENSG00000007944	2.04644	4.06176	1.67169e-05	0.000293083	GLU.DE
MEGF10	ENSG00000145794	3.05826	2.67024	1.67559e-05	0.000293391	GLU.DE
LINC01331	ENSG00000248673	5.62027	0.951093	1.67697e-05	0.000293391	GLU.DE
NEUROD1	ENSG00000162992	4.0685	1.73099	1.68587e-05	0.000294637	GLU.DE
CCDC112	ENSG00000164221	1.37722	5.36443	1.6913e-05	0.000295266	GLU.DE
HSD3B1	ENSG00000203857	3.09223	2.80702	1.69327e-05	0.000295266	GLU.DE
VEGFB	ENSG00000173511	-2.2047	4.50069	1.69479e-05	0.000295266	GABA.DE
KLF6	ENSG00000067082	1.3481	5.09055	1.70599e-05	0.000296907	GLU.DE
LDLRAD3	ENSG00000179241	2.26669	2.46376	1.71858e-05	0.000298785	GLU.DE
ALOX12P2	ENSG00000262943	1.52715	4.88783	1.74458e-05	0.000302528	GLU.DE
OSTN	ENSG00000188729	-2.61126	3.0748	1.74606e-05	0.000302528	GABA.DE
GABRA5	ENSG00000186297	2.51709	5.96913	1.74707e-05	0.000302528	GLU.DE
PPP1R1C	ENSG00000150722	2.06504	2.69837	1.74738e-05	0.000302528	GLU.DE
PLEKHG5	ENSG00000171680	1.37467	7.04042	1.76231e-05	0.000304795	GLU.DE
ISLR	ENSG00000129009	4.77511	1.68631	1.77558e-05	0.000306771	GLU.DE
MKRN3	ENSG00000179455	-2.76513	3.01406	1.77846e-05	0.000306951	GABA.DE
CDH10	ENSG00000040731	1.6351	7.32548	1.82558e-05	0.000314323	GLU.DE
LOC339529	ENSG00000226828	2.43414	2.60062	1.82603e-05	0.000314323	GLU.DE
PPM1L	ENSG00000163590	1.04227	7.58324	1.82684e-05	0.000314323	GLU.DE
ARHGAP32	ENSG00000134909	1.0421	8.6126	1.82894e-05	0.000314358	GLU.DE
BCAN	ENSG00000132692	-1.68691	5.54189	1.83218e-05	0.00031459	GABA.DE
C15orf52	ENSG00000188549	-2.37436	3.30228	1.84009e-05	0.000315624	GABA.DE
EHD2	ENSG00000024422	2.83321	2.19875	1.8492e-05	0.000316859	GLU.DE
OSBPL10	ENSG00000144645	-1.10303	6.77235	1.85317e-05	0.000317149	GABA.DE
PHOSPHO1	ENSG00000173868	-2.40343	2.49539	1.8547e-05	0.000317149	GABA.DE
NEFH	ENSG00000100285	-1.7114	6.60001	1.85669e-05	0.000317163	GABA.DE
OVOL2	ENSG00000125850	3.29362	2.22048	1.87822e-05	0.000320511	GLU.DE
ECM1	ENSG00000143369	-1.92433	4.82323	1.88463e-05	0.000321276	GABA.DE
RCAN1	ENSG00000159200	-1.22476	5.11703	1.9261e-05	0.000328009	GABA.DE
PRSS12	ENSG00000164099	1.68488	4.52424	1.92929e-05	0.000328097	GLU.DE
CDC6	ENSG00000094804	1.96975	3.26902	1.93056e-05	0.000328097	GLU.DE
PRSS3	ENSG00000010438	2.86761	1.62276	1.93837e-05	0.000329088	GLU.DE
PLXDC2	ENSG00000120594	2.39634	5.26533	1.96217e-05	0.000332789	GLU.DE
C18orf42	ENSG00000231824	-5.07915	1.29631	1.96422e-05	0.000332798	GABA.DE
ADAMTS20	ENSG00000173157	-2.47174	3.23756	1.96673e-05	0.000332884	GABA.DE
IQCF3	ENSG00000229972	5.03919	1.92349	1.98271e-05	0.000335248	GLU.DE
CA4	ENSG00000167434	2.70522	3.44406	1.98826e-05	0.000335844	GLU.DE
BCAT1	ENSG00000060982	-1.05667	6.55239	2.00178e-05	0.000337786	GABA.DE
HS3ST1	ENSG00000002587	-1.65746	4.93594	2.0122e-05	0.000339199	GABA.DE
KCND2	ENSG00000184408	-1.1038	6.69798	2.02022e-05	0.000340207	GABA.DE
KIAA1671	ENSG00000197077	1.4292	6.43563	2.04442e-05	0.000343933	GLU.DE
PRKG1	ENSG00000185532	-1.33039	5.60016	2.04762e-05	0.000344125	GABA.DE
FOXF2	ENSG00000137273	4.58028	0.727881	2.05921e-05	0.000345723	GLU.DE
SLC27A6	ENSG00000113396	-3.19968	2.47121	2.06813e-05	0.000346871	GABA.DE
PDE1A	ENSG00000115252	1.19356	6.79011	2.0712e-05	0.000347036	GLU.DE
DHRS13	ENSG00000167536	-3.18865	2.01572	2.09151e-05	0.000350085	GABA.DE
KLF3	ENSG00000109787	-1.22264	5.27216	2.09963e-05	0.000350886	GABA.DE
BTC	ENSG00000174808	2.79415	2.18909	2.10065e-05	0.000350886	GLU.DE
CBLN1	ENSG00000102924	5.65758	1.68766	2.10262e-05	0.000350886	GLU.DE
OLFM1	ENSG00000130558	1.60759	8.00057	2.10874e-05	0.000351555	GLU.DE
GPC4	ENSG00000076716	3.8362	0.897562	2.13646e-05	0.000355821	GLU.DE
LINC00202-1	ENSG00000232224	1.71988	5.17187	2.14058e-05	0.000356045	GLU.DE
TRIM25	ENSG00000121060	-1.41605	5.08666	2.14209e-05	0.000356045	GABA.DE
MYOZ3	ENSG00000164591	-2.42359	2.36486	2.17891e-05	0.000361488	GABA.DE
AK3	ENSG00000147853	-1.33401	4.60549	2.17918e-05	0.000361488	GABA.DE
RBM24	ENSG00000112183	1.25589	4.57316	2.19493e-05	0.000363737	GLU.DE
CFAP221	ENSG00000163075	1.09114	6.45394	2.22104e-05	0.000367699	GLU.DE
IGLON5	ENSG00000142549	-1.44921	5.4595	2.22939e-05	0.000368714	GABA.DE
TOM1L1	ENSG00000141198	1.87335	5.26412	2.24517e-05	0.000370947	GLU.DE
NR4A3	ENSG00000119508	2.29928	4.51139	2.24752e-05	0.000370947	GLU.DE
LOC101927560	ENSG00000233008	1.55505	3.50341	2.24958e-05	0.000370947	GLU.DE
KCP	ENSG00000135253	-3.47233	1.94153	2.27439e-05	0.000374667	GABA.DE
MNS1	ENSG00000138587	1.71782	4.84402	2.27982e-05	0.000375189	GLU.DE
HDGFL1	ENSG00000112273	5.59318	0.93053	2.2828e-05	0.000375309	GLU.DE
NR4A1	ENSG00000123358	1.97201	4.36979	2.29321e-05	0.000376648	GLU.DE
ABHD12B	ENSG00000131969	2.501	2.81927	2.30869e-05	0.000378817	GLU.DE
SFMBT2	ENSG00000198879	-1.51516	6.5661	2.32117e-05	0.000380489	GABA.DE
MYLK	ENSG00000065534	1.41534	5.53555	2.33208e-05	0.000381902	GLU.DE
RND3	ENSG00000115963	-2.7265	5.93821	2.34495e-05	0.000383632	GABA.DE
NUGGC	ENSG00000189233	-5.01507	1.241	2.35958e-05	0.000385376	GABA.DE
PP12613	ENSG00000226757	2.3242	2.43208	2.36025e-05	0.000385376	GLU.DE
PRKCD	ENSG00000163932	1.8759	3.35639	2.36394e-05	0.0003856	GLU.DE
PLEKHA7	ENSG00000166689	-2.09393	4.61048	2.37726e-05	0.000387394	GABA.DE
SYT10	ENSG00000110975	1.68932	3.99134	2.381e-05	0.000387624	GLU.DE
CRACR2A	ENSG00000130038	-1.56998	4.03738	2.41971e-05	0.00039354	GABA.DE
ANKRD62	ENSG00000181626	5.28988	4.15253	2.42613e-05	0.000393912	GLU.DE
F12	ENSG00000131187	3.79851	0.852727	2.42765e-05	0.000393912	GLU.DE
FER1L6-AS2	ENSG00000253868	3.4427	1.25661	2.4291e-05	0.000393912	GLU.DE
ATG9B	ENSG00000181652	-1.73093	3.22941	2.4355e-05	0.000394566	GABA.DE
RNF144A	ENSG00000151692	1.13568	6.96624	2.51058e-05	0.000406333	GLU.DE
XKR4	ENSG00000206579	-1.15528	8.4733	2.52859e-05	0.000408851	GABA.DE
RCSD1	ENSG00000198771	3.62423	1.82902	2.53318e-05	0.000409195	GLU.DE
ENTPD3	ENSG00000168032	-1.16518	5.84592	2.53973e-05	0.000409855	GABA.DE
ADCY10P1	ENSG00000161912	-1.46703	4.54152	2.54519e-05	0.000410337	GABA.DE
POPDC3	ENSG00000132429	1.70973	3.23812	2.56331e-05	0.000412859	GLU.DE
TRIM36	ENSG00000152503	3.35144	5.47083	2.57129e-05	0.000413743	GLU.DE
HS3ST4	ENSG00000182601	3.28363	3.43146	2.60983e-05	0.00041954	GLU.DE
KITLG	ENSG00000049130	1.42323	5.55421	2.62292e-05	0.000421237	GLU.DE
IQCA1	ENSG00000132321	1.08438	6.05792	2.65705e-05	0.000426067	GLU.DE
CCL28	ENSG00000151882	4.82161	0.932406	2.65811e-05	0.000426067	GLU.DE
ASB13	ENSG00000196372	-1.83983	3.72319	2.67665e-05	0.000428309	GABA.DE
SOWAHA	ENSG00000198944	2.9203	1.96483	2.67737e-05	0.000428309	GLU.DE
ZNF285	ENSG00000267508	1.41736	4.33373	2.67983e-05	0.000428309	GLU.DE
DAB2	ENSG00000153071	2.07225	3.98661	2.68479e-05	0.00042869	GLU.DE
GYPB	ENSG00000250361	2.00484	3.55194	2.70442e-05	0.000431411	GLU.DE
MBOAT2	ENSG00000143797	1.22406	6.68704	2.71069e-05	0.000431998	GLU.DE
ADAMTS2	ENSG00000087116	2.21749	2.27009	2.7355e-05	0.000435534	GLU.DE
DLG1	ENSG00000075711	1.27007	8.16929	2.7453e-05	0.000436676	GLU.DE
NR3C1	ENSG00000113580	1.02648	7.05062	2.75023e-05	0.000437043	GLU.DE
CYP26B1	ENSG00000003137	2.28757	2.51635	2.75741e-05	0.000437764	GLU.DE
PLCD3	ENSG00000161714	-2.01289	3.86001	2.77352e-05	0.000439902	GABA.DE
WDR66	ENSG00000158023	1.17846	4.78796	2.80011e-05	0.000443698	GLU.DE
KIF13B	ENSG00000197892	-1.10639	5.75154	2.80461e-05	0.000443988	GABA.DE
ZBTB20	ENSG00000181722	-1.37661	5.18438	2.80772e-05	0.000444058	GABA.DE
LOC102546299	ENSG00000241956	2.49313	4.27159	2.81973e-05	0.000445534	GLU.DE
CDCA7	ENSG00000144354	-2.20499	3.49037	2.82869e-05	0.000446525	GABA.DE
TRIM17	ENSG00000162931	1.23186	5.58455	2.85759e-05	0.000450659	GLU.DE
PHLDA1	ENSG00000139289	-1.32374	4.90401	2.86842e-05	0.000451868	GABA.DE
MAST2	ENSG00000086015	-1.29708	6.38496	2.87116e-05	0.000451868	GABA.DE
SCN3B	ENSG00000166257	1.01918	8.32914	2.8734e-05	0.000451868	GLU.DE
NGEF	ENSG00000066248	3.88741	6.60372	2.88401e-05	0.000453092	GLU.DE
DSG3	ENSG00000134757	7.97263	1.39583	2.88663e-05	0.000453092	GLU.DE
IQSEC2	ENSG00000124313	1.28479	6.62663	2.91733e-05	0.000457479	GLU.DE
SMOC2	ENSG00000112562	-2.80644	1.51736	2.93161e-05	0.000459286	GABA.DE
RND1	ENSG00000172602	2.15168	3.16349	2.93802e-05	0.000459856	GLU.DE
OSTF1	ENSG00000134996	1.37761	3.91126	2.95719e-05	0.000462422	GLU.DE
MYBPH	ENSG00000133055	4.47628	1.40181	2.96006e-05	0.000462436	GLU.DE
EFCAB12	ENSG00000172771	2.40587	2.78581	2.96832e-05	0.000463292	GLU.DE
DLX5	ENSG00000105880	-2.32647	3.26521	2.97263e-05	0.000463346	GABA.DE
IGFBP5	ENSG00000115461	2.84476	3.98842	2.97424e-05	0.000463346	GLU.DE
TTC39A	ENSG00000085831	-1.35787	4.85782	3.0064e-05	0.000467663	GABA.DE
BMF	ENSG00000104081	-4.24069	1.01925	3.00757e-05	0.000467663	GABA.DE
LOC339874	ENSG00000250608	1.96166	4.30332	3.01495e-05	0.000468016	GLU.DE
PDGFRB	ENSG00000113721	2.10853	3.512	3.01775e-05	0.000468016	GLU.DE
LINGO1-AS2	ENSG00000259281	3.16787	1.30947	3.01865e-05	0.000468016	GLU.DE
PCTP	ENSG00000141179	-1.20932	4.57747	3.02138e-05	0.000468016	GABA.DE
LINC01166	ENSG00000232903	-2.31106	2.61688	3.02452e-05	0.000468016	GABA.DE
MEIS1	ENSG00000143995	2.28524	2.54973	3.02672e-05	0.000468016	GLU.DE
FAM163A	ENSG00000143340	2.83345	1.39899	3.03115e-05	0.000468266	GLU.DE
CERK	ENSG00000100422	-1.17382	6.06388	3.04241e-05	0.000469569	GABA.DE
NXPH2	ENSG00000144227	-1.70258	3.90883	3.06966e-05	0.000472998	GABA.DE
LOC105374524	ENSG00000248837	7.17259	0.678617	3.07031e-05	0.000472998	GLU.DE
LINC01234	ENSG00000249550	2.78326	1.78849	3.0754e-05	0.000473344	GLU.DE
STXBP5L	ENSG00000145087	1.22509	9.47422	3.07831e-05	0.000473355	GLU.DE
LRRC55	ENSG00000183908	2.49393	3.52699	3.08182e-05	0.000473457	GLU.DE
CACNB2	ENSG00000165995	1.09313	6.73608	3.0969e-05	0.000475335	GLU.DE
CMTM8	ENSG00000170293	-2.34678	2.57313	3.11152e-05	0.000477138	GABA.DE
NUDT4	ENSG00000173598	1.08999	5.24904	3.15869e-05	0.000483925	GLU.DE
SCHIP1	ENSG00000250588	1.8584	4.55472	3.16379e-05	0.00048426	GLU.DE
ABCG1	ENSG00000160179	-1.23377	4.96627	3.18307e-05	0.000486764	GABA.DE
ALPPL2	ENSG00000163286	-7.13866	0.689625	3.19655e-05	0.000488376	GABA.DE
CEP295NL	ENSG00000178404	-1.82702	3.72859	3.20394e-05	0.000489035	GABA.DE
RNF150	ENSG00000170153	1.03009	6.68881	3.20674e-05	0.000489035	GLU.DE
WFDC2	ENSG00000101443	-2.37252	3.44922	3.23305e-05	0.000492596	GABA.DE
F13A1	ENSG00000124491	2.83735	1.68998	3.24062e-05	0.000493297	GLU.DE
CSGALNACT1	ENSG00000147408	1.21811	5.90318	3.24761e-05	0.000493909	GLU.DE
PLCXD3	ENSG00000182836	-1.58233	5.70626	3.25978e-05	0.000495307	GABA.DE
NREP	ENSG00000134986	1.34386	6.50669	3.27109e-05	0.000496572	GLU.DE
TNFRSF25	ENSG00000215788	1.29453	4.94787	3.30373e-05	0.00050107	GLU.DE
ZFYVE21	ENSG00000100711	1.32024	5.28399	3.40755e-05	0.000516346	GLU.DE
LOC339260	ENSG00000233098	2.699	3.14488	3.41202e-05	0.000516553	GLU.DE
ANKRD50	ENSG00000151458	-1.0372	6.81948	3.45393e-05	0.000522423	GABA.DE
NFIA	ENSG00000162599	1.60545	4.95911	3.47206e-05	0.000524688	GLU.DE
EPPIN	ENSG00000101448	-3.09021	2.25628	3.48705e-05	0.000526475	GABA.DE
CLIP4	ENSG00000115295	-1.2753	7.58972	3.49205e-05	0.000526751	GABA.DE
ACSL6	ENSG00000164398	-1.01718	8.4269	3.51008e-05	0.000528992	GABA.DE
GLIS3	ENSG00000107249	1.48917	4.22924	3.5414e-05	0.000533229	GLU.DE
SPTAN1	ENSG00000197694	-1.0461	10.5576	3.54967e-05	0.00053399	GABA.DE
INHBB	ENSG00000163083	-3.27369	1.69843	3.56634e-05	0.000536014	GABA.DE
ADAM29	ENSG00000168594	3.21965	1.48631	3.57446e-05	0.000536749	GLU.DE
SP5	ENSG00000204335	-3.62214	0.847942	3.58086e-05	0.000537225	GABA.DE
SLC12A2	ENSG00000064651	1.41764	7.59864	3.59566e-05	0.000538961	GLU.DE
LINC01136	ENSG00000233791	3.81621	0.56297	3.60204e-05	0.000539431	GLU.DE
TBC1D1	ENSG00000065882	1.11986	6.29651	3.60598e-05	0.000539534	GLU.DE
NETO2	ENSG00000171208	-1.16148	7.38015	3.6271e-05	0.000542208	GABA.DE
BTNL9	ENSG00000165810	5.1232	3.82397	3.71846e-05	0.000555366	GLU.DE
CIDEA	ENSG00000176194	3.64884	0.730341	3.72219e-05	0.000555424	GLU.DE
IFNG-AS1	ENSG00000255733	4.31108	1.54467	3.72952e-05	0.000556019	GLU.DE
HS3ST3B1	ENSG00000125430	4.27635	1.258	3.73584e-05	0.000556174	GLU.DE
CLCNKA	ENSG00000186510	-3.78725	0.674579	3.73763e-05	0.000556174	GABA.DE
RASGRP2	ENSG00000068831	-1.23059	4.74455	3.74059e-05	0.000556174	GABA.DE
GGCT	ENSG00000006625	1.59017	3.82774	3.75229e-05	0.000557416	GLU.DE
ORC6	ENSG00000091651	1.82999	3.40377	3.77094e-05	0.000559687	GLU.DE
GNAL	ENSG00000141404	-1.03585	5.91583	3.777e-05	0.000559874	GABA.DE
SLC4A3	ENSG00000114923	-1.33739	6.91927	3.77893e-05	0.000559874	GABA.DE
ANKS1A	ENSG00000064999	-1.21215	7.49234	3.79409e-05	0.00056162	GABA.DE
BACE2	ENSG00000182240	2.11047	2.7538	3.81759e-05	0.000564595	GLU.DE
MDFIC	ENSG00000135272	2.63698	2.99336	3.82142e-05	0.00056466	GLU.DE
ADAM23	ENSG00000114948	1.08227	8.42886	3.83147e-05	0.000565644	GLU.DE
FLT1	ENSG00000102755	-1.72998	3.16051	3.84906e-05	0.000567737	GABA.DE
HAO2	ENSG00000116882	3.42911	2.17572	3.85617e-05	0.000568281	GLU.DE
VWDE	ENSG00000146530	1.7309	4.16285	3.86303e-05	0.000568788	GLU.DE
OTOF	ENSG00000115155	-2.99664	4.42042	3.8671e-05	0.000568884	GABA.DE
MPL	ENSG00000117400	4.57418	1.1732	3.89742e-05	0.000572839	GLU.DE
HOOK2	ENSG00000095066	-1.11511	6.36264	3.91904e-05	0.000575508	GABA.DE
LRRC36	ENSG00000159708	-2.07598	2.09231	3.95071e-05	0.000579647	GABA.DE
USH1C	ENSG00000006611	3.23752	1.36397	4.00238e-05	0.00058671	GLU.DE
LOC101929532	ENSG00000236841	4.67556	0.831912	4.00895e-05	0.000587157	GLU.DE
ANO8	ENSG00000074855	-1.37752	5.87035	4.0305e-05	0.000589793	GABA.DE
MYLK3	ENSG00000140795	4.51739	0.687527	4.0527e-05	0.000592521	GLU.DE
POLN	ENSG00000130997	1.06237	5.33102	4.06451e-05	0.000593667	GLU.DE
EMILIN2	ENSG00000132205	-1.88618	2.89293	4.06768e-05	0.000593667	GABA.DE
PRKAR2B	ENSG00000005249	1.12997	5.68938	4.07834e-05	0.000594702	GLU.DE
RGS14	ENSG00000169220	2.42321	1.84668	4.09697e-05	0.000596895	GLU.DE
STAMBPL1	ENSG00000138134	0.969414	6.16775	4.11325e-05	0.000598457	non.DE
KIAA1211	ENSG00000109265	-1.8948	5.64525	4.11489e-05	0.000598457	GABA.DE
CFAP73	ENSG00000186710	3.96559	0.679694	4.12909e-05	0.000599999	GLU.DE
TMEM155	ENSG00000164112	1.17251	4.94496	4.13636e-05	0.00060053	GLU.DE
CCDC102B	ENSG00000150636	1.53677	4.13357	4.14243e-05	0.000600887	GLU.DE
CYP1B1-AS1	ENSG00000232973	2.03289	2.64063	4.17344e-05	0.000604858	GLU.DE
TACC1	ENSG00000147526	0.928566	8.16325	4.18698e-05	0.000606293	non.DE
PPP1R14C	ENSG00000198729	1.57037	3.60856	4.2859e-05	0.000620076	GLU.DE
ADRBK2	ENSG00000100077	-0.93102	8.19332	4.29736e-05	0.000621139	non.DE
MPP4	ENSG00000082126	1.77518	2.74285	4.30071e-05	0.000621139	GLU.DE
MSR1	ENSG00000038945	-4.31229	2.43152	4.3126e-05	0.000622175	GABA.DE
RILPL2	ENSG00000150977	2.25602	1.95752	4.31537e-05	0.000622175	GLU.DE
SNX30	ENSG00000148158	1.04519	5.91405	4.32949e-05	0.000623672	GLU.DE
ZFHX3	ENSG00000140836	1.65439	4.1994	4.3506e-05	0.00062617	GLU.DE
MIR4300HG	ENSG00000245832	3.89758	0.93486	4.35876e-05	0.000626803	GLU.DE
HSD3B2	ENSG00000203859	3.09875	1.98191	4.3872e-05	0.000630347	GLU.DE
LHFPL3-AS1	ENSG00000226869	-2.23876	2.41253	4.39104e-05	0.000630355	GABA.DE
AP1S3	ENSG00000152056	1.37771	3.63918	4.428e-05	0.000635113	GLU.DE
TBC1D4	ENSG00000136111	-1.11642	7.01736	4.43876e-05	0.000636108	GABA.DE
IL11RA	ENSG00000137070	-1.3494	4.36822	4.46121e-05	0.000638256	GABA.DE
ZNF99	ENSG00000213973	3.35135	1.14415	4.46142e-05	0.000638256	GLU.DE
ZFAND4	ENSG00000172671	-1.61777	4.67234	4.50643e-05	0.00064389	GABA.DE
KIAA1456	ENSG00000250305	1.07793	8.26572	4.50855e-05	0.00064389	GLU.DE
SCN7A	ENSG00000136546	-1.86451	4.51838	4.51983e-05	0.000644948	GABA.DE
HCN3	ENSG00000143630	-1.24635	5.05443	4.53602e-05	0.000646704	GABA.DE
LMOD3	ENSG00000163380	-2.35821	2.34592	4.54012e-05	0.000646734	GABA.DE
SNCG	ENSG00000173267	-1.82107	3.50119	4.56206e-05	0.00064856	GABA.DE
AKAP13	ENSG00000170776	1.20923	6.30922	4.5632e-05	0.00064856	GLU.DE
LOC100506731	ENSG00000205562	1.94662	2.62341	4.56463e-05	0.00064856	GLU.DE
NOX4	ENSG00000086991	2.52146	2.18151	4.61095e-05	0.000654581	GLU.DE
CCPG1	ENSG00000260916	1.17871	7.02531	4.61666e-05	0.000654834	GLU.DE
C6orf141	ENSG00000197261	4.36998	1.82506	4.63987e-05	0.000657566	GLU.DE
ANKS4B	ENSG00000175311	3.53624	1.30106	4.65133e-05	0.000658629	GLU.DE
ZFHX4	ENSG00000091656	2.04658	3.24602	4.67057e-05	0.000660625	GLU.DE
CTXN3	ENSG00000205279	3.54996	2.4269	4.67337e-05	0.000660625	GLU.DE
EPHX2	ENSG00000120915	-1.87765	3.81424	4.68068e-05	0.000661096	GABA.DE
DCHS2	ENSG00000197410	2.22291	5.26551	4.69021e-05	0.000661881	GLU.DE
QRICH2	ENSG00000129646	-1.11166	5.93378	4.73276e-05	0.000667319	GABA.DE
ZNF350	ENSG00000256683	2.06427	4.1314	4.73919e-05	0.00066766	GLU.DE
SYNDIG1	ENSG00000101463	1.54351	4.43155	4.75601e-05	0.000669462	GLU.DE
SLC7A8	ENSG00000092068	-1.2903	6.79814	4.77309e-05	0.000670995	GABA.DE
ARHGEF28	ENSG00000214944	1.48526	5.71537	4.77496e-05	0.000670995	GLU.DE
FGF9	ENSG00000102678	-0.970858	5.76637	4.78649e-05	0.000672048	non.DE
NKD2	ENSG00000145506	3.78295	1.65446	4.79808e-05	0.000673107	GLU.DE
ECE2	ENSG00000145194	-1.75125	5.67597	4.8185e-05	0.000675067	GABA.DE
KLC4	ENSG00000137171	-1.04532	5.31595	4.82017e-05	0.000675067	GABA.DE
FER1L6	ENSG00000214814	2.52725	1.73782	4.82624e-05	0.000675349	GLU.DE
TWIST1	ENSG00000122691	3.84526	1.17374	4.83979e-05	0.000676676	GLU.DE
PDE3A	ENSG00000172572	2.1508	3.00701	4.86081e-05	0.000679044	GLU.DE
STARD4-AS1	ENSG00000246859	1.58841	6.29073	4.87353e-05	0.00068025	GLU.DE
PCBP3	ENSG00000183570	1.7786	2.66893	4.88988e-05	0.000681752	GLU.DE
NRAP	ENSG00000197893	4.42578	1.02349	4.89545e-05	0.000681752	GLU.DE
OPRD1	ENSG00000116329	-1.43647	3.82629	4.89658e-05	0.000681752	GABA.DE
FRZB	ENSG00000162998	-1.7347	3.44373	4.90253e-05	0.000682009	GABA.DE
CDH3	ENSG00000062038	-1.55227	4.0728	4.92882e-05	0.000685093	GABA.DE
MROH7	ENSG00000184313	1.95373	2.62737	4.96778e-05	0.00068958	GLU.DE
DFNB31	ENSG00000095397	2.1391	2.72188	4.96944e-05	0.00068958	GLU.DE
GAB1	ENSG00000109458	1.50223	6.06462	4.97369e-05	0.00068958	GLU.DE
VSTM2L	ENSG00000132821	-1.69414	5.52131	4.97767e-05	0.00068958	GABA.DE
LOC100996635	ENSG00000228971	3.16182	2.25425	4.99697e-05	0.000691677	GLU.DE
LOC388456	ENSG00000259837	4.14746	0.809154	5.00633e-05	0.000692397	GLU.DE
EPHA6	ENSG00000080224	-1.25372	7.84572	5.05829e-05	0.000699003	GABA.DE
RNF133	ENSG00000188050	4.01903	2.52002	5.07845e-05	0.000701206	GLU.DE
FAH	ENSG00000103876	-2.44027	2.72449	5.10569e-05	0.000704381	GABA.DE
UHRF1BP1	ENSG00000065060	-0.959992	6.55394	5.12702e-05	0.000706437	non.DE
TP53BP2	ENSG00000143514	-1.72068	3.65618	5.13925e-05	0.000706437	GABA.DE
NOD1	ENSG00000106100	1.99717	2.60555	5.14096e-05	0.000706437	GLU.DE
WNK3	ENSG00000196632	-1.00878	6.1091	5.14171e-05	0.000706437	GABA.DE
FIGN	ENSG00000182263	1.80042	4.22428	5.1441e-05	0.000706437	GLU.DE
MYPN	ENSG00000138347	-4.21612	0.579922	5.15088e-05	0.000706437	GABA.DE
LOC101928404	ENSG00000232892	-2.73856	1.56755	5.15206e-05	0.000706437	GABA.DE
NPAS1	ENSG00000130751	-1.70019	3.82944	5.15455e-05	0.000706437	GABA.DE
OSBPL3	ENSG00000070882	-1.01484	7.9878	5.1615e-05	0.000706807	GABA.DE
DEAR	ENSG00000270751	2.67811	2.38881	5.17477e-05	0.000708041	GLU.DE
NOV	ENSG00000136999	1.90199	3.19722	5.22264e-05	0.000713253	GLU.DE
DLGAP1-AS3	ENSG00000263724	-1.55028	4.21672	5.22522e-05	0.000713253	GABA.DE
GABRA2	ENSG00000151834	1.00883	7.28355	5.22572e-05	0.000713253	GLU.DE
DNM3	ENSG00000197959	-1.0374	8.59149	5.23349e-05	0.000713727	GABA.DE
GREM1	ENSG00000166923	3.00358	2.38462	5.28487e-05	0.000720145	GLU.DE
APOL2	ENSG00000128335	1.20582	5.24522	5.29457e-05	0.000720876	GLU.DE
ST5	ENSG00000166444	-1.17349	5.97401	5.32345e-05	0.000724216	GABA.DE
KLHDC8A	ENSG00000162873	-1.51254	4.13222	5.33038e-05	0.000724565	GABA.DE
IZUMO1	ENSG00000182264	2.71527	1.98827	5.40121e-05	0.000733595	GLU.DE
TLL2	ENSG00000095587	-1.5436	3.69814	5.4397e-05	0.00073822	GABA.DE
GRIN2D	ENSG00000105464	-2.16478	5.06732	5.45714e-05	0.000739982	GABA.DE
ZDHHC14	ENSG00000175048	0.981331	6.58082	5.46577e-05	0.00074055	non.DE
DNMBP	ENSG00000107554	-1.18349	5.53533	5.48583e-05	0.000742237	GABA.DE
USP28	ENSG00000048028	0.999978	6.67609	5.48715e-05	0.000742237	non.DE
MROH1	ENSG00000179832	-1.05322	5.74679	5.51725e-05	0.000745222	GABA.DE
E2F3	ENSG00000112242	1.08139	4.69043	5.51817e-05	0.000745222	GLU.DE
FBN2	ENSG00000138829	-2.12319	4.5411	5.5548e-05	0.00074956	GABA.DE
SCN9A	ENSG00000169432	-1.47866	6.58552	5.56082e-05	0.000749765	GABA.DE
GPR171	ENSG00000174946	1.90712	4.50057	5.59878e-05	0.000754271	GLU.DE
C3orf52	ENSG00000114529	2.88974	2.61648	5.61852e-05	0.000756225	GLU.DE
MIR138-1	ENSG00000207954	1.77874	3.2606	5.62238e-05	0.000756225	GLU.DE
ABCG4	ENSG00000172350	-1.2836	5.43743	5.72524e-05	0.000768955	GABA.DE
ARHGEF3	ENSG00000163947	1.05864	6.62077	5.7305e-05	0.000768955	GLU.DE
PTBP3	ENSG00000119314	1.2153	5.79391	5.73088e-05	0.000768955	GLU.DE
GSE1	ENSG00000131149	1.03605	6.33864	5.78749e-05	0.000775786	GLU.DE
LRP12	ENSG00000147650	0.977063	6.22257	5.79725e-05	0.000775786	non.DE
B3GNT4	ENSG00000176383	1.61643	2.98349	5.79946e-05	0.000775786	GLU.DE
SLC4A7	ENSG00000033867	-1.09948	7.56116	5.80044e-05	0.000775786	GABA.DE
HTR1D	ENSG00000179546	-3.00803	1.59306	5.84265e-05	0.000780361	GABA.DE
NPY5R	ENSG00000164129	2.15713	2.82353	5.84674e-05	0.000780361	GLU.DE
PPEF1	ENSG00000086717	2.09307	3.87011	5.84872e-05	0.000780361	GLU.DE
RASGRP1	ENSG00000172575	1.29438	6.52793	5.85676e-05	0.000780808	GLU.DE
MIR1251	ENSG00000221479	5.14246	0.560289	5.88264e-05	0.000783629	GLU.DE
SEMA3E	ENSG00000170381	2.87115	4.27184	5.93534e-05	0.000790018	GLU.DE
MYO3A	ENSG00000095777	-2.60737	1.9617	5.94313e-05	0.000790422	GABA.DE
FAM131C	ENSG00000185519	-3.66472	1.98144	5.95547e-05	0.000791431	GABA.DE
LIX1	ENSG00000145721	3.52001	0.638388	5.96126e-05	0.000791568	GLU.DE
C2orf80	ENSG00000188674	1.30584	4.22844	5.97303e-05	0.000792498	GLU.DE
P2RY14	ENSG00000174944	1.79671	5.32534	6.02276e-05	0.000797701	GLU.DE
NEK7	ENSG00000151414	-1.37476	4.29361	6.02387e-05	0.000797701	GABA.DE
NGF	ENSG00000134259	-3.87471	1.04703	6.02923e-05	0.000797701	GABA.DE
DGCR9	ENSG00000273032	1.05338	4.73031	6.03142e-05	0.000797701	GLU.DE
DNAH14	ENSG00000185842	2.22891	5.72301	6.08005e-05	0.000803288	GLU.DE
PDE8A	ENSG00000073417	-0.942462	6.36749	6.08332e-05	0.000803288	non.DE
CALB1	ENSG00000104327	-1.52116	6.15198	6.10235e-05	0.000805162	GABA.DE
LOC101928539	ENSG00000249584	4.5826	0.728828	6.13253e-05	0.000808503	GLU.DE
ZFPM2	ENSG00000169946	0.991833	5.38025	6.14073e-05	0.000808865	non.DE
SLC30A3	ENSG00000115194	1.97842	5.50416	6.145e-05	0.000808865	GLU.DE
FBXO32	ENSG00000156804	0.974382	6.0838	6.17728e-05	0.000811236	non.DE
UMODL1-AS1	ENSG00000184385	2.84697	1.07298	6.17927e-05	0.000811236	GLU.DE
KCNH2	ENSG00000055118	-1.17561	5.33216	6.18223e-05	0.000811236	GABA.DE
LOC105372556	ENSG00000225127	-7.16861	0.712397	6.18343e-05	0.000811236	GABA.DE
PRPS2	ENSG00000101911	1.47492	4.04975	6.18739e-05	0.000811236	GLU.DE
ZNF391	ENSG00000124613	1.05938	5.54397	6.23246e-05	0.000816327	GLU.DE
FBLN7	ENSG00000144152	-1.55374	5.23589	6.23604e-05	0.000816327	GABA.DE
PCDH19	ENSG00000165194	-1.21414	6.70398	6.24838e-05	0.000816687	GABA.DE
FOXQ1	ENSG00000164379	3.16742	0.82388	6.25066e-05	0.000816687	GLU.DE
ASGR2	ENSG00000161944	4.55211	0.720372	6.25351e-05	0.000816687	GLU.DE
ZNRF2	ENSG00000180233	1.1091	4.92352	6.30112e-05	0.000822007	GLU.DE
DENND2C	ENSG00000175984	3.01998	1.56707	6.30413e-05	0.000822007	GLU.DE
AFAP1-AS1	ENSG00000272620	-1.70106	4.77257	6.32065e-05	0.000823516	GABA.DE
ABLIM1	ENSG00000099204	-0.930252	8.16212	6.35156e-05	0.000826323	non.DE
RNF157	ENSG00000141576	-0.950818	7.30454	6.35213e-05	0.000826323	non.DE
MRPS22	ENSG00000175110	-0.946021	5.9313	6.38845e-05	0.000830398	non.DE
DIXDC1	ENSG00000150764	-0.896935	6.94241	6.40339e-05	0.000831158	non.DE
DSCAM-AS1	ENSG00000235123	3.54932	1.60317	6.40429e-05	0.000831158	GLU.DE
SCPEP1	ENSG00000121064	1.24544	5.46772	6.42684e-05	0.000833435	GLU.DE
CFAP58	ENSG00000120051	3.12174	1.53932	6.46489e-05	0.000837716	GLU.DE
ALDH5A1	ENSG00000112294	-0.951859	6.27825	6.48528e-05	0.000839572	non.DE
CCDC50	ENSG00000152492	-0.920229	6.47585	6.49209e-05	0.000839572	non.DE
KCNA6	ENSG00000151079	-1.5283	6.39882	6.49751e-05	0.000839572	GABA.DE
HERPUD2	ENSG00000122557	-1.01526	5.95358	6.49939e-05	0.000839572	GABA.DE
LOC101927151	ENSG00000267575	0.965799	5.16387	6.5252e-05	0.000842253	non.DE
TIAM2	ENSG00000146426	0.964872	6.44473	6.53835e-05	0.000843295	non.DE
ZC3H12C	ENSG00000149289	-1.02798	5.68433	6.58234e-05	0.000846874	GABA.DE
TMEM132D	ENSG00000151952	1.1801	6.2768	6.58263e-05	0.000846874	GLU.DE
MYO1E	ENSG00000157483	-1.5672	4.07167	6.58467e-05	0.000846874	GABA.DE
ZNF257	ENSG00000197134	3.08179	1.88676	6.58646e-05	0.000846874	GLU.DE
KCNK9	ENSG00000169427	1.3827	3.921	6.61584e-05	0.000849995	GLU.DE
RASD1	ENSG00000108551	1.62287	3.22326	6.62855e-05	0.000850971	GLU.DE
C16orf87	ENSG00000155330	1.10635	4.83099	6.63466e-05	0.000851099	GLU.DE
VASN	ENSG00000168140	1.54923	3.20122	6.65443e-05	0.000852977	GLU.DE
KLF13	ENSG00000169926	1.14581	5.10335	6.67533e-05	0.000854997	GLU.DE
TMEM163	ENSG00000152128	1.9577	2.63987	6.69766e-05	0.000857197	GLU.DE
MYH14	ENSG00000105357	-1.69271	5.64529	6.71295e-05	0.000858494	GABA.DE
DGKH	ENSG00000102780	1.16107	7.09272	6.72627e-05	0.000859519	GLU.DE
RET	ENSG00000165731	-1.30432	4.15203	6.73587e-05	0.000859519	GABA.DE
P2RY12	ENSG00000169313	1.95665	3.90717	6.73647e-05	0.000859519	GLU.DE
PGAM1P5	ENSG00000257150	-2.2463	2.5309	6.74732e-05	0.000860245	GABA.DE
TNR	ENSG00000116147	0.937404	8.00034	6.78189e-05	0.00086399	non.DE
C2orf50	ENSG00000150873	2.25133	2.86404	6.81182e-05	0.00086714	GLU.DE
SEMA4D	ENSG00000187764	0.926313	6.29853	6.92645e-05	0.000880986	non.DE
ZADH2	ENSG00000180011	0.907779	6.2698	6.93118e-05	0.000880986	non.DE
MAGED2	ENSG00000102316	-1.11452	5.61513	7.01459e-05	0.000890907	GABA.DE
ARHGAP21	ENSG00000107863	0.980039	9.78617	7.03326e-05	0.000892596	non.DE
PPIP5K2	ENSG00000145725	-1.07181	9.20076	7.0734e-05	0.000897006	GABA.DE
RHOBTB3	ENSG00000164292	-1.23026	5.79013	7.1036e-05	0.00090015	GABA.DE
CLEC16A	ENSG00000038532	-0.995907	7.30731	7.1157e-05	0.000900997	non.DE
TBRG1	ENSG00000154144	0.883583	6.58244	7.12719e-05	0.000901765	non.DE
BAALC-AS1	ENSG00000247081	1.03947	4.73144	7.1947e-05	0.000909442	GLU.DE
RRAS2	ENSG00000133818	1.68908	4.34582	7.1988e-05	0.000909442	GLU.DE
PHYHIP	ENSG00000168490	1.47986	6.44149	7.20719e-05	0.000909812	GLU.DE
PHKA2	ENSG00000044446	-0.950663	5.39114	7.26084e-05	0.000915889	non.DE
MS4A8	ENSG00000166959	4.21888	0.867799	7.27237e-05	0.000916649	GLU.DE
ANKRD18A	ENSG00000180071	-1.46647	6.61373	7.28634e-05	0.000917715	GABA.DE
LAMC3	ENSG00000050555	3.13657	1.27843	7.302e-05	0.000918991	GLU.DE
NYNRIN	ENSG00000205978	-1.7275	4.95656	7.30908e-05	0.000919187	GABA.DE
CPAMD8	ENSG00000160111	5.076	0.472018	7.32576e-05	0.000920588	GLU.DE
LOC100130331	ENSG00000237250	4.33831	1.58474	7.34093e-05	0.000921799	GLU.DE
EIF2B5	ENSG00000145191	-0.970892	6.70266	7.404e-05	0.000929018	non.DE
PKIB	ENSG00000135549	-2.97561	1.77314	7.46396e-05	0.000935836	GABA.DE
UNC5A	ENSG00000113763	1.25087	6.51411	7.49364e-05	0.000937782	GLU.DE
CLSTN2-AS1	ENSG00000250433	2.60531	3.41532	7.49397e-05	0.000937782	GLU.DE
PCDH11X	ENSG00000102290	-1.10181	6.39398	7.49639e-05	0.000937782	GABA.DE
TTF2	ENSG00000116830	1.29864	4.08506	7.50306e-05	0.000937911	GLU.DE
ZNRF3	ENSG00000183579	1.2912	3.99344	7.53365e-05	0.000941028	GLU.DE
SNX33	ENSG00000173548	2.8382	2.54298	7.55238e-05	0.00094266	GLU.DE
SCML1	ENSG00000047634	-0.978585	5.01782	7.55993e-05	0.000942894	non.DE
PLAG1	ENSG00000181690	1.50969	4.4708	7.62203e-05	0.000949928	GLU.DE
SLC6A20	ENSG00000163817	3.40141	1.63964	7.69038e-05	0.000957729	GLU.DE
FAM47E	ENSG00000189157	1.03639	5.0153	7.70151e-05	0.000958398	GLU.DE
NPSR1-AS1	ENSG00000197085	4.23122	1.88158	7.73522e-05	0.000961873	GLU.DE
TMTC1	ENSG00000133687	-1.10403	7.12552	7.79883e-05	0.000969058	GABA.DE
KIAA0319	ENSG00000137261	1.19948	6.68368	7.8271e-05	0.000971846	GLU.DE
GAS7	ENSG00000007237	1.18254	8.13855	7.85003e-05	0.000973933	GLU.DE
PIFO	ENSG00000173947	-2.2333	1.72808	7.85562e-05	0.000973933	GABA.DE
SLC2A11	ENSG00000133460	-1.10403	6.92538	7.89909e-05	0.000978177	GABA.DE
LYN	ENSG00000254087	-4.4203	0.736181	7.91112e-05	0.000978177	GABA.DE
CNTN3	ENSG00000113805	1.03443	7.41268	7.91192e-05	0.000978177	GLU.DE
CCDC168	ENSG00000175820	2.49703	3.01107	7.91337e-05	0.000978177	GLU.DE
IQGAP2	ENSG00000145703	-1.56427	4.20058	7.92068e-05	0.000978354	GABA.DE
SLC9A7	ENSG00000065923	-0.982568	6.38432	7.93793e-05	0.000979436	non.DE
RAB40B	ENSG00000141542	0.994698	5.7513	7.94122e-05	0.000979436	non.DE
PEX5L-AS2	ENSG00000244302	1.95028	4.1617	7.96014e-05	0.000980515	GLU.DE
DNAI1	ENSG00000122735	-1.3663	3.85448	7.96175e-05	0.000980515	GABA.DE
NOTCH2	ENSG00000134250	-1.26454	5.68498	7.98614e-05	0.000982317	GABA.DE
NECTIN1	ENSG00000110400	1.30104	5.64026	7.99054e-05	0.000982317	GLU.DE
CACNG4	ENSG00000075461	-1.78793	3.69034	7.99409e-05	0.000982317	GABA.DE
ASPM	ENSG00000066279	-1.36066	5.38435	8.0584e-05	0.000989488	GABA.DE
DTNA	ENSG00000134769	-0.997505	7.77173	8.0743e-05	0.000990709	non.DE
MIR548F2	ENSG00000221782	-2.23672	2.58955	8.08448e-05	0.000991228	GABA.DE
LINC00403	ENSG00000224243	-1.88508	3.24201	8.09936e-05	0.000992321	GABA.DE
BVES	ENSG00000112276	2.46797	1.96169	8.11524e-05	0.000993454	GLU.DE
ARHGEF10L	ENSG00000074964	-1.26144	5.70718	8.12055e-05	0.000993454	GABA.DE
NPPC	ENSG00000163273	-3.43483	1.64404	8.13757e-05	0.000994804	GABA.DE
SRPK3	ENSG00000184343	-1.73515	2.92924	8.15721e-05	0.000996474	GABA.DE
PLCE1-AS1	ENSG00000268894	-3.05837	2.06683	8.17298e-05	0.000997667	GABA.DE
DSCAML1	ENSG00000177103	-1.21815	6.49725	8.2566e-05	0.00100714	GABA.DE
SLC39A8	ENSG00000138821	2.48469	2.7253	8.27008e-05	0.00100804	GLU.DE
DUSP2	ENSG00000158050	3.03447	1.30848	8.28202e-05	0.00100876	GLU.DE
NUMB	ENSG00000133961	1.00506	6.40906	8.30122e-05	0.00101036	GLU.DE
LOC100130264	ENSG00000179447	-1.7355	2.41804	8.36476e-05	0.00101735	GABA.DE
LRRC7	ENSG00000033122	1.02401	9.52046	8.37654e-05	0.00101803	GLU.DE
MMRN2	ENSG00000173269	-1.5959	3.00066	8.4128e-05	0.00102169	GABA.DE
KIAA1257	ENSG00000114656	1.56918	3.31416	8.43262e-05	0.00102287	GLU.DE
IMPA2	ENSG00000141401	3.80353	1.11671	8.43684e-05	0.00102287	GLU.DE
GMNC	ENSG00000205835	4.87281	0.342844	8.44278e-05	0.00102287	GLU.DE
RIMS3	ENSG00000117016	1.04763	7.23166	8.44711e-05	0.00102287	GLU.DE
ANKRD6	ENSG00000135299	0.923581	5.6824	8.45902e-05	0.00102357	non.DE
TBL1XR1	ENSG00000177565	0.987693	8.05291	8.49968e-05	0.00102775	non.DE
CECR6	ENSG00000183307	1.60797	4.27913	8.54083e-05	0.00103197	GLU.DE
LRRC57	ENSG00000180979	1.15998	4.22704	8.58577e-05	0.00103665	GLU.DE
ALPL	ENSG00000162551	4.38725	1.02541	8.60335e-05	0.00103706	GLU.DE
TTC39C	ENSG00000168234	0.939079	5.77108	8.61266e-05	0.00103706	non.DE
MAGI1	ENSG00000151276	-0.882719	8.6502	8.61506e-05	0.00103706	non.DE
KREMEN2	ENSG00000131650	2.76081	1.77457	8.61955e-05	0.00103706	GLU.DE
EFNA5	ENSG00000184349	0.98644	5.86285	8.62032e-05	0.00103706	non.DE
LINC00923	ENSG00000251209	3.76918	1.68639	8.63524e-05	0.0010381	GLU.DE
RTP1	ENSG00000175077	4.7771	0.261465	8.66263e-05	0.0010399	GLU.DE
ASIC4	ENSG00000072182	1.99902	3.0086	8.66712e-05	0.0010399	GLU.DE
NYAP2	ENSG00000144460	1.51754	5.97291	8.675e-05	0.0010399	GLU.DE
RGN	ENSG00000130988	2.18845	3.57917	8.67518e-05	0.0010399	GLU.DE
ITPK1	ENSG00000100605	1.15886	5.51991	8.71331e-05	0.00104371	GLU.DE
LINC01476	ENSG00000265313	3.20834	1.52533	8.78082e-05	0.00105068	GLU.DE
SLC26A4-AS1	ENSG00000233705	-0.94849	5.18004	8.78762e-05	0.00105068	non.DE
CLMP	ENSG00000166250	-1.30386	4.28894	8.79037e-05	0.00105068	GABA.DE
ARHGAP15	ENSG00000075884	4.00137	1.54507	8.81748e-05	0.00105316	GLU.DE
EGR4	ENSG00000135625	2.65737	1.62202	8.8315e-05	0.00105408	GLU.DE
NRARP	ENSG00000198435	4.75276	0.895306	8.86192e-05	0.00105695	GLU.DE
RSPH3	ENSG00000130363	0.923846	6.23925	8.9469e-05	0.00106632	non.DE
BRINP1	ENSG00000078725	1.12901	6.36544	8.97247e-05	0.0010686	GLU.DE
TRPC5	ENSG00000072315	-0.947466	5.35059	9.05903e-05	0.00107814	non.DE
AFMID	ENSG00000183077	1.88158	2.44219	9.07282e-05	0.00107901	GLU.DE
MAP6	ENSG00000171533	0.901441	7.02142	9.08374e-05	0.00107954	non.DE
CCDC80	ENSG00000091986	3.50156	1.43188	9.10583e-05	0.00108139	GLU.DE
FAM102B	ENSG00000162636	0.99636	6.05435	9.11871e-05	0.00108166	non.DE
NT5DC3	ENSG00000111696	1.08215	6.22396	9.12111e-05	0.00108166	GLU.DE
HS3ST2	ENSG00000122254	1.42578	3.43237	9.14201e-05	0.00108337	GLU.DE
LOC644090	ENSG00000242048	1.82357	2.2373	9.17318e-05	0.00108629	GLU.DE
COL26A1	ENSG00000160963	1.39151	4.2656	9.21076e-05	0.00108996	GLU.DE
YEATS2	ENSG00000163872	0.915379	7.84797	9.24846e-05	0.00109365	non.DE
KCNN1	ENSG00000105642	1.62943	3.24467	9.28059e-05	0.00109645	GLU.DE
GNA14	ENSG00000156049	1.80175	2.16281	9.2912e-05	0.00109645	GLU.DE
SLITRK1	ENSG00000178235	1.04702	6.81179	9.29198e-05	0.00109645	GLU.DE
PAQR3	ENSG00000163291	0.982048	6.40893	9.30278e-05	0.00109695	non.DE
GPR176	ENSG00000166073	-0.966674	5.14816	9.33766e-05	0.00110028	non.DE
NRCAM	ENSG00000091129	1.19555	9.65219	9.36028e-05	0.00110217	GLU.DE
MSRA	ENSG00000175806	0.936808	6.79602	9.47152e-05	0.00111448	non.DE
RFX8	ENSG00000196460	1.76068	2.71673	9.48151e-05	0.00111487	GLU.DE
HSPA4L	ENSG00000164070	-0.905482	8.14227	9.51988e-05	0.00111859	non.DE
CYTH3	ENSG00000008256	-0.967712	6.56	9.53848e-05	0.00111932	non.DE
ATP2B1	ENSG00000070961	1.03299	9.55198	9.53962e-05	0.00111932	GLU.DE
TNS2	ENSG00000111077	-1.01682	4.93343	9.55858e-05	0.00112076	GABA.DE
CHRNA6	ENSG00000147434	2.5613	2.06694	9.57777e-05	0.00112222	GLU.DE
ID2	ENSG00000115738	2.6262	3.49012	9.60756e-05	0.00112492	GLU.DE
DIRAS2	ENSG00000165023	2.1993	6.42929	9.62868e-05	0.0011266	GLU.DE
RPP25	ENSG00000178718	-3.20675	3.77141	9.66413e-05	0.00112995	GABA.DE
ACAA2	ENSG00000167315	-1.80464	2.89485	9.6918e-05	0.00113239	GABA.DE
LOC728084	ENSG00000246363	4.41194	1.06784	9.78198e-05	0.00114212	GLU.DE
CDH1	ENSG00000039068	-3.78226	1.23219	9.79008e-05	0.00114214	GABA.DE
USP13	ENSG00000058056	-0.950394	6.13331	9.79584e-05	0.00114214	non.DE
DCX	ENSG00000077279	-0.925667	6.4618	9.80783e-05	0.00114274	non.DE
PODXL2	ENSG00000114631	-1.31571	6.72309	9.81931e-05	0.00114327	GABA.DE
SYT6	ENSG00000134207	2.86372	1.97665	9.86619e-05	0.00114793	GLU.DE
AZIN2	ENSG00000142920	0.975599	5.45497	9.91753e-05	0.00115309	non.DE
RNF144A-AS1	ENSG00000228203	1.11907	4.56755	9.97905e-05	0.00115944	GLU.DE
ACOT9	ENSG00000123130	-0.952281	4.96463	0.000100633	0.00116836	non.DE
ADAMTS8	ENSG00000134917	2.00277	3.99655	0.000100699	0.00116836	GLU.DE
ETV6	ENSG00000139083	-1.09432	5.27625	0.000100803	0.00116875	GABA.DE
ZNF354C	ENSG00000177932	1.90188	4.32762	0.000100987	0.00117007	GLU.DE
UACA	ENSG00000137831	3.25818	2.45756	0.00010114	0.00117102	GLU.DE
SCTR	ENSG00000080293	6.73496	0.323278	0.000101286	0.00117191	GLU.DE
AR	ENSG00000169083	-1.97565	3.52387	0.000101412	0.00117255	GABA.DE
B3GALT2	ENSG00000162630	1.36386	6.32795	0.000101485	0.00117257	GLU.DE
LOC101928002	ENSG00000247131	-2.9696	1.55918	0.000101845	0.00117592	GABA.DE
HCN2	ENSG00000099822	-1.15628	5.70659	0.000102317	0.0011803	GABA.DE
FRMD5	ENSG00000171877	-0.964608	6.57779	0.000102366	0.0011803	non.DE
LYZL4	ENSG00000157093	4.78411	0.263542	0.000102717	0.00118353	GLU.DE
PCSK5	ENSG00000099139	-1.14141	5.30813	0.000103115	0.00118729	GABA.DE
PPP1R12A	ENSG00000058272	1.12796	8.66998	0.000103313	0.00118874	GLU.DE
MAS1	ENSG00000130368	2.04568	1.84185	0.000103487	0.00118992	GLU.DE
PHLDB2	ENSG00000144824	1.25255	6.3434	0.000103617	0.00119059	GLU.DE
LOC100996342	ENSG00000235478	1.60098	2.57836	0.000103767	0.00119149	GLU.DE
KCNMB4	ENSG00000135643	1.20687	5.89179	0.000104197	0.0011956	GLU.DE
CNR1	ENSG00000118432	1.58781	8.33181	0.000104362	0.00119667	GLU.DE
IL1RAPL2	ENSG00000189108	2.4289	4.30574	0.000104476	0.00119716	GLU.DE
TRANK1	ENSG00000168016	-0.931783	8.96897	0.000104668	0.00119853	non.DE
AKAP1	ENSG00000121057	-0.960256	6.24522	0.000105437	0.0012065	non.DE
COL5A3	ENSG00000080573	1.83543	4.14281	0.000106578	0.00121872	GLU.DE
PTPRE	ENSG00000132334	-1.03999	7.27835	0.000106757	0.00121993	GABA.DE
ATF7IP2	ENSG00000166669	1.30421	5.37644	0.000106853	0.00122019	GLU.DE
KLF9	ENSG00000119138	1.07179	5.54318	0.000106943	0.00122038	GLU.DE
COL11A1	ENSG00000060718	3.65284	7.14412	0.000107399	0.00122474	GLU.DE
CA11	ENSG00000063180	1.19018	5.39051	0.000107732	0.0012277	GLU.DE
SKAP2	ENSG00000005020	1.07667	4.69023	0.000108639	0.00123719	GLU.DE
OSR1	ENSG00000143867	4.46825	0.640224	0.000109538	0.00124612	GLU.DE
ELN	ENSG00000049540	2.62586	1.92736	0.000109573	0.00124612	GLU.DE
RPLP0P2	ENSG00000243742	3.36367	0.948272	0.000109759	0.00124739	GLU.DE
MGC12916	ENSG00000266709	7.27033	0.786607	0.000110191	0.00125144	GLU.DE
LINC00304	ENSG00000180422	-2.24919	2.47818	0.000110325	0.0012521	GABA.DE
FAM179A	ENSG00000189350	-1.41434	5.14555	0.000110486	0.00125307	GABA.DE
FAM78A	ENSG00000126882	1.60546	3.23459	0.000110821	0.00125546	GLU.DE
SYNPR	ENSG00000163630	-1.08242	6.73587	0.000110847	0.00125546	GABA.DE
ASB18	ENSG00000182177	4.03935	0.711372	0.000111	0.00125606	GLU.DE
TMA16	ENSG00000198498	1.32313	3.70671	0.000111055	0.00125606	GLU.DE
KIAA0930	ENSG00000100364	0.928298	7.57345	0.000111139	0.00125606	non.DE
NBEAL2	ENSG00000160796	1.23408	4.13471	0.000111284	0.00125606	GLU.DE
FAM222A-AS1	ENSG00000255650	-4.14767	0.525223	0.000111327	0.00125606	GABA.DE
C7orf33	ENSG00000170279	-6.96918	0.589854	0.000111425	0.00125606	GABA.DE
PLEKHD1	ENSG00000175985	2.26821	2.04688	0.000111428	0.00125606	GLU.DE
MIR876	ENSG00000215966	2.39035	1.25856	0.000111547	0.00125654	GLU.DE
CDHR1	ENSG00000148600	-0.905185	5.39797	0.000111951	0.00126025	non.DE
SLC17A8	ENSG00000179520	-2.15615	2.9688	0.000112151	0.00126164	GABA.DE
CNTNAP2	ENSG00000174469	-1.01708	9.0556	0.000112983	0.00127015	GABA.DE
SCN5A	ENSG00000183873	1.93411	2.75589	0.000113439	0.00127441	GLU.DE
ASTN2-AS1	ENSG00000229105	-1.82129	4.12961	0.000113603	0.00127539	GABA.DE
DCC	ENSG00000187323	0.994236	6.15362	0.000114068	0.00127975	non.DE
SDK2	ENSG00000069188	1.44164	4.80072	0.000114339	0.00128193	GLU.DE
LOXHD1	ENSG00000167210	3.18263	3.10566	0.000114813	0.00128637	GLU.DE
NNMT	ENSG00000166741	2.14217	1.72909	0.000114917	0.00128667	GLU.DE
CACNA1S	ENSG00000081248	2.82185	1.50211	0.000115295	0.00129004	GLU.DE
PLPPR1	ENSG00000148123	-1.4105	3.91143	0.000115407	0.00129028	GABA.DE
IFI44	ENSG00000137965	-2.71322	1.84208	0.000115472	0.00129028	GABA.DE
SPP1	ENSG00000118785	-1.92777	2.61251	0.000115791	0.00129298	GABA.DE
CIB2	ENSG00000136425	-2.44418	1.92146	0.000116568	0.00130052	GABA.DE
CYP1B1	ENSG00000138061	1.69874	2.66359	0.000116623	0.00130052	GLU.DE
TSPAN19	ENSG00000231738	3.23379	1.68233	0.000117183	0.00130589	GLU.DE
CCDC85A	ENSG00000055813	1.65492	4.2358	0.000117908	0.00131309	GLU.DE
SATB1	ENSG00000182568	-0.84347	8.89833	0.000118533	0.00131821	non.DE
SYNE3	ENSG00000176438	-1.86411	2.98364	0.000118582	0.00131821	GABA.DE
CDC14A	ENSG00000079335	2.91208	1.45185	0.000118649	0.00131821	GLU.DE
HPS4	ENSG00000100099	-0.852577	6.27051	0.000118685	0.00131821	non.DE
SPATS2	ENSG00000123352	0.95621	6.046	0.000119625	0.00132777	non.DE
LRRC16B	ENSG00000186648	-1.36118	6.08824	0.00012029	0.00133426	GABA.DE
PHACTR2	ENSG00000112419	-0.99267	6.48781	0.000120702	0.00133793	non.DE
CHSY3	ENSG00000198108	1.21983	4.91336	0.000121235	0.00134294	GLU.DE
LOC105374132	ENSG00000249290	2.38223	1.88356	0.000121446	0.00134423	GLU.DE
TMEM133	ENSG00000170647	-4.19697	1.30083	0.000121512	0.00134423	GABA.DE
UQCRC1	ENSG00000010256	-1.11946	5.36857	0.000122967	0.00135942	GABA.DE
EFEMP2	ENSG00000172638	-1.77268	3.01106	0.00012326	0.00136176	GABA.DE
LRRN3	ENSG00000173114	0.968629	6.06012	0.000123511	0.00136362	non.DE
LOC151484	ENSG00000232520	3.5761	0.95176	0.000123984	0.00136732	GLU.DE
LRRC10B	ENSG00000204950	2.30836	1.63626	0.000124011	0.00136732	GLU.DE
CORO6	ENSG00000167549	-1.05019	8.01492	0.000125629	0.00138424	GABA.DE
TCHP	ENSG00000139437	-1.15106	6.20943	0.00012603	0.00138775	GABA.DE
LPIN2	ENSG00000101577	-0.967705	6.11487	0.000126169	0.00138836	non.DE
PRR16	ENSG00000184838	1.76679	3.78304	0.000126794	0.00139432	GLU.DE
IFT57	ENSG00000114446	0.998512	6.04359	0.000127686	0.00140289	non.DE
GNA15	ENSG00000060558	6.40505	0.0717277	0.000127743	0.00140289	GLU.DE
FABP7	ENSG00000164434	2.76734	1.14966	0.000128354	0.00140868	GLU.DE
PTPRB	ENSG00000127329	0.983429	6.83133	0.000128464	0.00140895	non.DE
PARP3	ENSG00000041880	-1.31441	3.96846	0.000129341	0.00141764	GABA.DE
TNPO1	ENSG00000083312	0.967695	7.76718	0.000129482	0.00141825	non.DE
TDRD1	ENSG00000095627	4.29959	1.56849	0.000129793	0.00142072	GLU.DE
C22orf23	ENSG00000128346	-2.08344	2.31311	0.000130268	0.00142498	GABA.DE
DAPK2	ENSG00000035664	2.59797	2.41991	0.000130718	0.00142896	GLU.DE
POLR2H	ENSG00000163882	-1.08472	4.46231	0.000131254	0.00143388	GABA.DE
OVCH1	ENSG00000187950	-1.23914	3.99688	0.000131408	0.00143463	GABA.DE
ARMCX4	ENSG00000196440	-0.94216	7.63573	0.000131701	0.00143688	non.DE
HPCAL1	ENSG00000115756	2.42803	3.39443	0.000131992	0.00143911	GLU.DE
SMTN	ENSG00000183963	-1.77307	3.38694	0.000132608	0.00144488	GABA.DE
GUSBP5	ENSG00000236296	1.25354	3.55461	0.000133079	0.00144906	GLU.DE
TIE1	ENSG00000066056	4.0021	1.54955	0.000133409	0.00145171	GLU.DE
GALT	ENSG00000213930	-1.0837	4.93971	0.000133764	0.00145462	GABA.DE
ALDH1A1	ENSG00000165092	4.37418	1.04158	0.00013438	0.00146036	GLU.DE
TXK	ENSG00000074966	3.51457	2.06755	0.000134607	0.00146187	GLU.DE
FGFR2	ENSG00000066468	-1.48512	5.15358	0.000134788	0.00146289	GABA.DE
MACC1	ENSG00000183742	2.82933	1.31989	0.000135088	0.00146519	GLU.DE
E2F7	ENSG00000165891	4.07043	0.722287	0.000135178	0.00146521	GLU.DE
CDH20	ENSG00000101542	1.5947	3.60917	0.000135612	0.00146854	GLU.DE
TOP1MT	ENSG00000184428	-1.11715	5.31385	0.000135662	0.00146854	GABA.DE
CDK17	ENSG00000059758	1.02868	6.92042	0.00013608	0.0014721	GLU.DE
TC2N	ENSG00000165929	3.27731	4.31971	0.000136647	0.00147728	GLU.DE
CYTH4	ENSG00000100055	2.32723	1.88928	0.000136783	0.0014773	GLU.DE
HRH2	ENSG00000113749	1.76174	4.75615	0.000136827	0.0014773	GLU.DE
SDR16C5	ENSG00000170786	1.87525	2.44945	0.000137396	0.0014822	GLU.DE
SST	ENSG00000157005	-4.93958	6.00021	0.000137459	0.0014822	GABA.DE
KCTD19	ENSG00000168676	-2.24776	1.72765	0.000137822	0.00148516	GABA.DE
ZNF792	ENSG00000180884	-1.49839	3.27118	0.000138434	0.00149038	GABA.DE
VIPR2	ENSG00000106018	3.29641	3.03577	0.000138486	0.00149038	GLU.DE
SSBP3	ENSG00000157216	1.06321	5.13347	0.000140449	0.00151053	GLU.DE
ABCF3	ENSG00000161204	-0.911835	5.6678	0.000141812	0.00152421	non.DE
HACD2	ENSG00000206527	0.940315	4.87625	0.000141925	0.00152444	non.DE
RND2	ENSG00000108830	-2.08083	2.10646	0.000142391	0.00152824	GABA.DE
WFDC1	ENSG00000103175	3.24306	1.2088	0.000142463	0.00152824	GLU.DE
DPYD-AS1	ENSG00000232878	3.3832	1.14808	0.00014282	0.00153109	GLU.DE
ADGRB2	ENSG00000121753	1.24084	6.95079	0.000144765	0.00155094	GLU.DE
SMCO2	ENSG00000165935	1.75693	2.67571	0.000145561	0.0015583	GLU.DE
SEMA4F	ENSG00000135622	1.00173	5.13462	0.00014564	0.0015583	GLU.DE
ADAM33	ENSG00000149451	2.90779	3.51187	0.000146972	0.00157155	GLU.DE
CD274	ENSG00000120217	-1.53052	3.55354	0.00014836	0.00158537	GABA.DE
NEDD4	ENSG00000069869	-1.75444	3.43953	0.000148948	0.00159063	GABA.DE
CITED2	ENSG00000164442	-1.33368	4.55797	0.000149063	0.00159083	GABA.DE
KMT5A	ENSG00000183955	0.901862	5.26066	0.000149978	0.00159957	non.DE
GPR37	ENSG00000170775	1.92793	2.38834	0.000150177	0.00160067	GLU.DE
KIZ	ENSG00000088970	-0.92746	6.62254	0.000151507	0.00161382	non.DE
ARPC5	ENSG00000162704	1.05359	4.31823	0.000151743	0.00161529	GLU.DE
CHRM3-AS2	ENSG00000233355	1.2121	6.45988	0.000151866	0.00161557	GLU.DE
SEMA6A	ENSG00000092421	-0.994895	6.1433	0.00015198	0.00161575	non.DE
CCNB1IP1	ENSG00000100814	-0.916944	5.22282	0.000152321	0.00161825	non.DE
SLC22A3	ENSG00000146477	2.32372	2.21677	0.00015241	0.00161825	GLU.DE
KCNK10	ENSG00000100433	1.02869	4.53913	0.000152743	0.00162075	GLU.DE
GPAT3	ENSG00000138678	-1.6622	3.46866	0.000153006	0.00162251	GABA.DE
GJC1	ENSG00000182963	1.59666	2.98655	0.000153303	0.00162462	GLU.DE
AUH	ENSG00000148090	-0.870229	6.07933	0.000153449	0.00162514	non.DE
FBN3	ENSG00000142449	3.49277	1.60855	0.000154247	0.00163255	GLU.DE
SYN3	ENSG00000185666	1.07439	5.71259	0.000154434	0.00163348	GLU.DE
ROBO1	ENSG00000169855	-0.89967	7.48633	0.000154589	0.00163408	non.DE
PHF21B	ENSG00000056487	-2.22024	3.05024	0.000155766	0.00164549	GABA.DE
RAD1	ENSG00000113456	-0.900303	5.53545	0.000155981	0.00164671	non.DE
ALDOB	ENSG00000136872	1.86553	2.69724	0.000156733	0.00165359	GLU.DE
KATNAL2	ENSG00000167216	-0.97741	5.14186	0.000157518	0.00166082	non.DE
SKIL	ENSG00000136603	0.917142	6.44482	0.000157768	0.00166241	non.DE
PDCL2	ENSG00000163440	-6.63384	0.286224	0.000158014	0.00166394	GABA.DE
ERF	ENSG00000105722	1.6267	3.43523	0.000158459	0.00166639	GLU.DE
TPO	ENSG00000115705	4.7824	0.871524	0.000158461	0.00166639	GLU.DE
ZNF441	ENSG00000197044	1.14793	5.88039	0.000158547	0.00166639	GLU.DE
LOC101928988	ENSG00000259351	3.63305	1.38567	0.000158871	0.00166875	GLU.DE
NECTIN2	ENSG00000130202	-2.09531	2.70581	0.000159276	0.00167195	GABA.DE
RGS12	ENSG00000159788	1.48301	6.35148	0.000159739	0.00167575	GLU.DE
ADCY7	ENSG00000121281	2.12027	1.96829	0.000159969	0.00167711	GLU.DE
LOC105369860	ENSG00000258220	3.84873	0.580923	0.000160778	0.00168452	GLU.DE
EMID1	ENSG00000186998	2.01062	2.09603	0.000161123	0.00168708	GLU.DE
STX2	ENSG00000111450	0.92104	5.66064	0.000162894	0.00170455	non.DE
NEK11	ENSG00000114670	0.933222	5.10932	0.000164524	0.00172052	non.DE
LNX2	ENSG00000139517	1.32834	3.92003	0.000165464	0.00172926	GLU.DE
NUDT16	ENSG00000198585	1.10427	5.11074	0.000165619	0.0017298	GLU.DE
KSR1	ENSG00000141068	-1.05225	6.53449	0.000165772	0.00173031	GABA.DE
NDN	ENSG00000182636	-1.30876	3.68229	0.000166658	0.00173756	GABA.DE
RHOBTB2	ENSG00000008853	1.24581	5.89662	0.000166675	0.00173756	GLU.DE
PFN2	ENSG00000070087	0.904138	6.11177	0.000166905	0.00173886	non.DE
BEND7	ENSG00000165626	-1.38338	3.19928	0.000167959	0.00174875	GABA.DE
FBLIM1	ENSG00000162458	-3.09703	2.32928	0.00016813	0.00174939	GABA.DE
ABCC6P1	ENSG00000256340	6.36813	0.0398819	0.000168231	0.00174939	GLU.DE
DAPK1	ENSG00000196730	-0.847161	7.95561	0.000168416	0.00175023	non.DE
ALDH1B1	ENSG00000137124	-2.01593	2.01685	0.000168796	0.00175307	GABA.DE
TGFBI	ENSG00000120708	3.63686	1.48895	0.000169434	0.00175861	GLU.DE
FAM135B	ENSG00000147724	-0.887724	7.88951	0.000169937	0.00176272	non.DE
PDZRN4	ENSG00000165966	1.20053	5.04405	0.000171076	0.00177344	GLU.DE
PPP1R18	ENSG00000146112	-2.07747	2.61309	0.000172241	0.0017844	GABA.DE
LINC00173	ENSG00000196668	-1.49662	2.86879	0.000172388	0.00178482	GABA.DE
SATB2	ENSG00000119042	5.46275	7.0259	0.000173676	0.00179703	GLU.DE
MTRNR2L5	ENSG00000249860	-2.81288	1.7068	0.000175399	0.00181373	GABA.DE
KIAA1549L	ENSG00000110427	0.962748	8.86028	0.000175965	0.00181846	non.DE
GULP1	ENSG00000144366	1.26747	6.40283	0.000176629	0.00182418	GLU.DE
WNT5B	ENSG00000111186	-1.76468	3.42189	0.000177641	0.00183349	GABA.DE
DSC2	ENSG00000134755	1.88456	3.17764	0.000178596	0.0018422	GLU.DE
FKBP11	ENSG00000134285	0.986466	4.73103	0.000179462	0.00184999	non.DE
EPHB3	ENSG00000182580	-1.5352	4.43898	0.000179713	0.00185143	GABA.DE
MUM1	ENSG00000160953	-0.939527	7.09515	0.000179853	0.00185173	non.DE
ATP1B2	ENSG00000129244	-1.2023	6.06701	0.000180965	0.00186202	GABA.DE
GIT2	ENSG00000139436	-0.808437	7.39732	0.000181203	0.00186332	non.DE
GLIPR1L1	ENSG00000173401	1.43686	3.25793	0.000181699	0.00186727	GLU.DE
SH3BP1	ENSG00000100092	3.89197	1.21372	0.000181932	0.00186851	GLU.DE
TBPL1	ENSG00000028839	1.06884	4.7866	0.000182336	0.0018715	GLU.DE
LRRFIP1	ENSG00000124831	-0.789834	8.70432	0.000182565	0.0018727	non.DE
CPNE5	ENSG00000124772	1.09552	5.21387	0.000183066	0.00187669	GLU.DE
NPAS4	ENSG00000174576	3.34757	2.2125	0.00018322	0.0018771	GLU.DE
TDRD5	ENSG00000162782	2.02001	2.82688	0.00018345	0.0018783	GLU.DE
IL17RC	ENSG00000163702	-1.68654	3.41066	0.000184234	0.00188408	GABA.DE
RSPO3	ENSG00000146374	-1.75716	4.31031	0.000184271	0.00188408	GABA.DE
NOVA1	ENSG00000139910	0.998412	7.40629	0.000184354	0.00188408	non.DE
NOTUM	ENSG00000185269	-2.69258	1.06798	0.00018469	0.00188635	GABA.DE
MEG3	ENSG00000214548	0.859039	12.6907	0.000184975	0.0018881	non.DE
KCNH7	ENSG00000184611	1.41642	6.79155	0.00018513	0.00188853	GLU.DE
PDE4C	ENSG00000105650	1.99192	3.75167	0.000186909	0.00190523	GLU.DE
LAMA3	ENSG00000053747	3.43146	4.04748	0.000186996	0.00190523	GLU.DE
DCLK1	ENSG00000133083	0.845226	9.4071	0.000187323	0.00190739	non.DE
TRPM6	ENSG00000119121	3.42206	1.26178	0.000188569	0.00191891	GLU.DE
PART1	ENSG00000152931	5.54845	6.32371	0.000189177	0.00192392	GLU.DE
FHAD1	ENSG00000142621	2.0078	3.45997	0.000189348	0.00192403	GLU.DE
NINJ2	ENSG00000171840	3.57825	0.678674	0.000189419	0.00192403	GLU.DE
ERMAP	ENSG00000164010	1.82733	2.37099	0.000189877	0.0019275	GLU.DE
BCL7C	ENSG00000099385	-1.47081	3.00494	0.000190408	0.00193171	GABA.DE
SPATA41	ENSG00000189419	-2.28763	2.19229	0.000191179	0.00193835	GABA.DE
LINC01606	ENSG00000253301	4.332	0.967701	0.000191948	0.00194496	GLU.DE
LOC101927056	ENSG00000241288	1.11181	4.7979	0.000192884	0.00195326	GLU.DE
PELI1	ENSG00000197329	1.37294	3.94914	0.000193623	0.00195955	GLU.DE
SH3D19	ENSG00000109686	1.25724	5.09714	0.000194245	0.00196465	GLU.DE
GOLIM4	ENSG00000173905	-1.42971	6.84797	0.00019533	0.00197442	GABA.DE
LINC01570	ENSG00000260338	1.88965	1.69217	0.000195556	0.00197443	GLU.DE
THSD7A	ENSG00000005108	-1.09598	7.41114	0.000195568	0.00197443	GABA.DE
PTCHD4	ENSG00000244694	-1.25091	6.49285	0.000196323	0.00198085	GABA.DE
FRMD6	ENSG00000139926	0.900863	5.15375	0.000196502	0.00198146	non.DE
ABI3	ENSG00000108798	-2.37335	1.26904	0.000196843	0.00198369	GABA.DE
C7orf43	ENSG00000146826	-1.22328	4.10025	0.000198069	0.00199483	GABA.DE
TSPAN9	ENSG00000011105	-1.2861	4.51134	0.000198415	0.00199638	GABA.DE
GSTK1	ENSG00000197448	-0.962718	6.18574	0.000198465	0.00199638	non.DE
FGF18	ENSG00000156427	-2.29151	1.38129	0.000198582	0.00199638	GABA.DE
ATP1A3	ENSG00000105409	-1.20832	8.77756	0.000199831	0.00200772	GABA.DE
LYPD6B	ENSG00000150556	-1.51665	3.62166	0.000200036	0.00200857	GABA.DE
GPR88	ENSG00000181656	3.08723	1.67928	0.000200574	0.00201258	GLU.DE
TMED11P	ENSG00000215367	2.86715	1.30961	0.000200678	0.00201258	GLU.DE
PRRX1	ENSG00000116132	1.53502	3.93434	0.000200844	0.00201303	GLU.DE
PCDHB9	ENSG00000177839	1.08677	4.30644	0.000203914	0.00204257	GLU.DE
GNGT2	ENSG00000167083	-4.37324	0.736009	0.00020438	0.00204601	GABA.DE
WDR76	ENSG00000092470	-1.67604	2.98322	0.000205303	0.00205402	GABA.DE
ZNF469	ENSG00000225614	1.61959	4.21113	0.000205853	0.00205828	GLU.DE
ST8SIA2	ENSG00000140557	2.59791	2.17329	0.000206745	0.00206596	GLU.DE
RIT2	ENSG00000152214	2.05562	2.77535	0.000206881	0.00206608	GLU.DE
ADAM19	ENSG00000135074	0.978912	5.37716	0.000207192	0.00206794	non.DE
KCNJ8	ENSG00000121361	3.07132	0.939853	0.000208028	0.00207504	GLU.DE
MIR34AHG	ENSG00000228526	-3.11244	0.467015	0.000208502	0.00207852	GABA.DE
GOLGA2	ENSG00000167110	-0.893915	6.44254	0.00021009	0.0020931	non.DE
LOC105375972	ENSG00000230920	3.70217	1.26666	0.000212223	0.00211309	GLU.DE
DYNLL1	ENSG00000088986	1.02843	4.8024	0.000213049	0.00212004	GLU.DE
STARD13	ENSG00000133121	0.863635	6.32604	0.00021369	0.00212515	non.DE
C5orf49	ENSG00000215217	1.32323	3.14487	0.000214161	0.00212826	GLU.DE
ODC1	ENSG00000115758	1.19209	3.6036	0.000214259	0.00212826	GLU.DE
C1orf131	ENSG00000143633	-0.923202	4.7864	0.000214527	0.00212966	non.DE
DSG2	ENSG00000046604	2.48995	1.16667	0.000214663	0.00212974	GLU.DE
DECR1	ENSG00000104325	-1.12704	5.5909	0.000216805	0.0021497	GABA.DE
MYL6	ENSG00000092841	-1.06266	5.75912	0.000217911	0.00215822	GABA.DE
B3GLCT	ENSG00000187676	1.23528	4.81178	0.000218035	0.00215822	GLU.DE
BDH2	ENSG00000164039	-2.23967	1.65193	0.000218053	0.00215822	GABA.DE
MIR218-1	ENSG00000207732	-2.55723	0.831312	0.000218919	0.00216551	GABA.DE
CLK4	ENSG00000113240	0.995411	8.22193	0.000219611	0.00217105	non.DE
FCHSD1	ENSG00000197948	-1.00794	5.39179	0.000220167	0.00217527	GABA.DE
MAP3K1	ENSG00000095015	-0.944392	4.91368	0.000220761	0.00217983	non.DE
BACH2	ENSG00000112182	-1.16126	5.48274	0.000221112	0.002182	GABA.DE
AHRR	ENSG00000063438	1.48409	3.86134	0.000222391	0.00219333	GLU.DE
SLC44A1	ENSG00000070214	0.894042	7.25196	0.000222927	0.00219623	non.DE
LOC101928937	ENSG00000258039	1.88825	3.53476	0.000223188	0.00219623	GLU.DE
TMEM173	ENSG00000184584	-2.31248	2.15928	0.000223206	0.00219623	GABA.DE
ZNF788	ENSG00000214189	3.29903	0.736298	0.000223213	0.00219623	GLU.DE
CAMK2N2	ENSG00000163888	-2.70392	2.96124	0.000225473	0.00221652	GABA.DE
P2RY6	ENSG00000171631	4.44773	0.647351	0.000225542	0.00221652	GLU.DE
PTPRD-AS2	ENSG00000226717	2.41848	2.1921	0.000225861	0.00221756	GLU.DE
STPG1	ENSG00000001460	1.34881	3.53624	0.000225915	0.00221756	GLU.DE
VLDLR	ENSG00000147852	0.895351	5.64531	0.000227428	0.0022311	non.DE
MET	ENSG00000105976	3.92307	3.91117	0.000227627	0.00223174	GLU.DE
ITSN1	ENSG00000205726	-0.887804	8.71802	0.000228802	0.00224194	non.DE
MAPKAPK3	ENSG00000114738	-2.83148	1.40295	0.000230471	0.00225597	GABA.DE
LOC105371660	ENSG00000233882	7.36822	0.857368	0.000230505	0.00225597	GLU.DE
SLC39A4	ENSG00000147804	1.84742	1.80012	0.000231392	0.00226208	GLU.DE
ZNF439	ENSG00000171291	0.917969	5.58391	0.000231402	0.00226208	non.DE
WDR17	ENSG00000150627	1.10919	8.1432	0.000231581	0.00226251	GLU.DE
LINC00689	ENSG00000231419	4.12783	0.394853	0.000233038	0.0022754	GLU.DE
HLA-DQB1	ENSG00000179344	3.21486	1.33518	0.000234282	0.0022862	GLU.DE
ZBTB47	ENSG00000114853	-1.11313	5.96973	0.000234486	0.00228686	GABA.DE
CKMT2-AS1	ENSG00000247572	-0.980445	4.85778	0.000235065	0.00229116	non.DE
CALHM2	ENSG00000138172	1.70495	2.20294	0.000235649	0.00229551	GLU.DE
SLC5A6	ENSG00000138074	-1.00267	4.65742	0.000236785	0.00230523	GABA.DE
HERC3	ENSG00000138641	-0.762891	7.33677	0.000238956	0.002325	non.DE
CALY	ENSG00000130643	-1.15643	5.70004	0.000239406	0.00232802	GABA.DE
ZNF467	ENSG00000181444	-1.5603	2.43474	0.000239681	0.00232933	GABA.DE
F2RL2	ENSG00000164220	-2.20006	2.17943	0.000240126	0.00233229	GABA.DE
DIAPH2-AS1	ENSG00000236256	1.84394	1.99366	0.000240354	0.00233315	GLU.DE
ZBTB10	ENSG00000205189	0.8008	5.78378	0.000242019	0.00234794	non.DE
IGFBP2	ENSG00000115457	2.47941	1.21013	0.000242677	0.00235295	GLU.DE
RPS6KA5	ENSG00000100784	1.17638	4.48305	0.000244914	0.00237325	GLU.DE
ZNF706	ENSG00000120963	0.919482	6.91902	0.000245183	0.00237447	non.DE
BAIAP2-AS1	ENSG00000226137	1.27186	3.89945	0.000245505	0.00237622	GLU.DE
ARHGAP19-SLIT1	ENSG00000269891	1.22329	3.68837	0.000245656	0.00237629	GLU.DE
NPR3	ENSG00000113389	2.57017	1.98396	0.000247063	0.00238851	GLU.DE
CARNMT1	ENSG00000156017	0.871535	5.55477	0.000247362	0.00239002	non.DE
SLC25A45	ENSG00000162241	2.40598	2.16557	0.000248844	0.00240294	GLU.DE
PMCHL2	ENSG00000169040	5.02729	0.453618	0.000249025	0.00240329	GLU.DE
MSI2	ENSG00000153944	-0.883199	6.6595	0.000249631	0.00240774	non.DE
FILIP1L	ENSG00000168386	1.19478	5.49271	0.000250328	0.00241303	GLU.DE
KCTD8	ENSG00000183783	-1.10306	4.96927	0.000250469	0.00241303	GABA.DE
SPARC	ENSG00000113140	1.21453	3.55315	0.000250941	0.00241618	GLU.DE
KCNH3	ENSG00000135519	0.847567	6.70995	0.000251132	0.00241662	non.DE
PKD2L1	ENSG00000107593	3.58316	3.16141	0.000252445	0.00242785	GLU.DE
RAD54B	ENSG00000197275	1.47416	3.09148	0.000253544	0.00243701	GLU.DE
LRTM2	ENSG00000166159	1.00736	4.86888	0.000254	0.00243999	GLU.DE
HAPLN3	ENSG00000140511	6.56952	0.199722	0.000254452	0.00244161	GLU.DE
CACNA2D1	ENSG00000153956	2.02801	7.9357	0.000254462	0.00244161	GLU.DE
PLXDC1	ENSG00000161381	1.05961	4.97465	0.000254975	0.00244511	GLU.DE
ACP6	ENSG00000162836	-1.00574	5.4553	0.000255568	0.0024488	GABA.DE
SLC9C1	ENSG00000172139	3.34706	1.17659	0.000255653	0.0024488	GLU.DE
SGCD	ENSG00000170624	1.76905	4.67051	0.000256675	0.00245609	GLU.DE
ARL4C	ENSG00000188042	-1.17717	6.60941	0.000256709	0.00245609	GABA.DE
TCEA3	ENSG00000204219	-3.01338	4.16326	0.000257482	0.00246206	GABA.DE
STAT6	ENSG00000166888	1.90968	4.6129	0.000258062	0.00246619	GLU.DE
C2CD4A	ENSG00000198535	-2.37495	1.69694	0.000258841	0.00247221	GABA.DE
OBSL1	ENSG00000124006	-0.992576	7.15492	0.000259154	0.00247379	non.DE
HCN1	ENSG00000164588	-0.766999	7.90889	0.000259799	0.00247851	non.DE
SLITRK5	ENSG00000165300	0.872941	7.17033	0.000260586	0.0024846	non.DE
TOM1	ENSG00000100284	-1.00265	4.8649	0.000260963	0.00248677	GABA.DE
KIAA1324L	ENSG00000164659	-0.89808	7.05847	0.000265584	0.00252936	non.DE
RDX	ENSG00000137710	-0.837295	6.30823	0.000266882	0.00254026	non.DE
RPRM	ENSG00000177519	2.83168	0.757477	0.000269194	0.00256081	GLU.DE
TUBB2B	ENSG00000137285	-1.81687	3.00334	0.000269975	0.00256676	GABA.DE
PTPRN2	ENSG00000155093	-0.887564	7.57238	0.000272798	0.00259213	non.DE
TRPM4	ENSG00000130529	-1.34063	3.92995	0.000273039	0.00259294	GABA.DE
LOC101928441	ENSG00000256321	3.59548	0.987868	0.000274197	0.00260245	GLU.DE
GALNT9	ENSG00000182870	1.18451	5.45812	0.000274405	0.00260293	GLU.DE
SUSD4	ENSG00000143502	0.804163	6.09248	0.000274811	0.0026053	non.DE
SLC35F4	ENSG00000151812	-1.99539	3.0872	0.000275746	0.00261267	GABA.DE
CYGB	ENSG00000161544	-1.79669	3.47587	0.000276766	0.00262085	GABA.DE
SCML4	ENSG00000146285	2.89928	0.989871	0.000276974	0.00262133	GLU.DE
WWC2-AS2	ENSG00000251359	-3.2281	0.790813	0.000278504	0.00263431	GABA.DE
CDCP1	ENSG00000163814	4.07727	0.739633	0.000278735	0.00263435	GLU.DE
LGI3	ENSG00000168481	-0.887915	5.40169	0.000279021	0.00263435	non.DE
ALDOC	ENSG00000109107	-1.09743	5.22666	0.000279022	0.00263435	GABA.DE
LOC100505635	ENSG00000235033	-1.90085	1.75186	0.000279142	0.00263435	GABA.DE
ZNF491	ENSG00000177599	1.46024	2.74521	0.000280178	0.00264155	GLU.DE
CES4A	ENSG00000172824	0.870141	7.5544	0.000280222	0.00264155	non.DE
CALM2	ENSG00000143933	1.03873	7.81805	0.000280636	0.00264395	GLU.DE
COL22A1	ENSG00000169436	3.93855	4.02095	0.00028132	0.00264889	GLU.DE
SEMA5A	ENSG00000112902	1.09736	4.70783	0.000281864	0.00265157	GLU.DE
PTPRH	ENSG00000080031	-2.05126	2.20146	0.000281922	0.00265157	GABA.DE
LINC01090	ENSG00000231689	6.26302	-0.0115238	0.000282555	0.00265602	GLU.DE
CBR3-AS1	ENSG00000236830	-1.14347	3.57486	0.000283351	0.002662	GABA.DE
PLA2G16	ENSG00000176485	2.35834	2.03694	0.000284158	0.00266807	GLU.DE
CNIH3	ENSG00000143786	0.978589	4.29108	0.000285072	0.00267514	non.DE
MANBA	ENSG00000109323	-1.09095	6.10456	0.000286299	0.00268514	GABA.DE
MIR3612	ENSG00000265635	-2.86812	0.899793	0.000287182	0.0026919	GABA.DE
HDC	ENSG00000140287	3.4643	0.314474	0.00028817	0.00269964	GLU.DE
HTR2C	ENSG00000147246	1.41161	4.05057	0.000288578	0.00270195	GLU.DE
ME1	ENSG00000065833	0.955067	5.54259	0.000288842	0.0027029	non.DE
IL17REL	ENSG00000188263	3.36722	0.974656	0.000290319	0.00271519	GLU.DE
MEGF9	ENSG00000106780	0.77367	6.31676	0.000291409	0.00272386	non.DE
CDH24	ENSG00000139880	1.6105	2.62987	0.000292653	0.00273395	GLU.DE
CDC42EP3	ENSG00000163171	-0.864976	5.46514	0.000293236	0.00273786	non.DE
CASP7	ENSG00000165806	4.36904	1.31546	0.000294016	0.0027436	GLU.DE
TEK	ENSG00000120156	1.35543	3.00352	0.00029464	0.00274788	GLU.DE
FAM43A	ENSG00000185112	-2.43581	3.06988	0.000294872	0.00274851	GABA.DE
HS3ST5	ENSG00000249853	1.31535	3.6649	0.000295388	0.00275177	GLU.DE
SEMA3C	ENSG00000075223	2.56803	4.16913	0.000300024	0.0027934	GLU.DE
EML2	ENSG00000125746	-1.14508	5.18122	0.00030108	0.00280166	GABA.DE
PLEKHH2	ENSG00000152527	3.15824	4.82574	0.000302068	0.00280849	GLU.DE
TDO2	ENSG00000151790	4.98605	2.76294	0.000302151	0.00280849	GLU.DE
ZSCAN31	ENSG00000235109	1.08933	4.75543	0.000303227	0.00281692	GLU.DE
TINAGL1	ENSG00000142910	-2.43501	1.1073	0.000304024	0.00282274	GABA.DE
DNAAF1	ENSG00000154099	1.19074	4.73107	0.000304228	0.00282306	GLU.DE
CYS1	ENSG00000205795	1.81978	1.84204	0.000304861	0.00282736	GLU.DE
A1BG	ENSG00000121410	2.2508	1.06977	0.000305623	0.00283284	GLU.DE
OR2W3	ENSG00000238243	3.06971	0.576935	0.000305865	0.00283351	GLU.DE
SLC24A3	ENSG00000185052	-1.34933	5.95216	0.000306784	0.00284044	GABA.DE
TLE3	ENSG00000140332	1.41781	4.96344	0.000307508	0.00284557	GLU.DE
CA8	ENSG00000178538	-1.45561	3.15089	0.000308365	0.00285191	GABA.DE
LOC102723526	ENSG00000249662	4.42124	0.624149	0.000308922	0.00285547	GLU.DE
TMEM120B	ENSG00000188735	-1.11507	5.68513	0.000309492	0.00285915	GABA.DE
FZD3	ENSG00000104290	0.799988	7.91418	0.000310142	0.00286356	non.DE
LOC101927735	ENSG00000256699	1.60207	2.29364	0.000310365	0.00286403	GLU.DE
WFDC6	ENSG00000243543	-3.13747	1.11433	0.000311164	0.00286882	GABA.DE
SLC24A2	ENSG00000155886	-0.863755	9.44093	0.000311299	0.00286882	non.DE
KIAA0226L	ENSG00000102445	-2.05092	2.04263	0.000311401	0.00286882	GABA.DE
LOC100128239	ENSG00000204241	1.70318	2.86937	0.000312321	0.0028757	GLU.DE
LINC00456	ENSG00000233124	6.34061	0.0102405	0.000312505	0.00287581	GLU.DE
GNAQ	ENSG00000156052	0.758009	6.81873	0.000313086	0.00287956	non.DE
F2R	ENSG00000181104	-1.54816	2.28794	0.000313461	0.00288142	GABA.DE
SF3A2	ENSG00000104897	-1.17115	4.6621	0.000313901	0.00288249	GABA.DE
LOC100996671	ENSG00000256732	-3.31606	0.327636	0.000313924	0.00288249	GABA.DE
CAMK1D	ENSG00000183049	0.81002	7.24613	0.000314888	0.00288789	non.DE
IQCF4	ENSG00000224792	3.93385	0.234059	0.000314998	0.00288789	GLU.DE
PTK7	ENSG00000112655	1.57987	4.34732	0.000315129	0.00288789	GLU.DE
HRC	ENSG00000130528	-3.20964	1.00468	0.000315207	0.00288789	GABA.DE
LOC100505685	ENSG00000251249	4.56876	0.131366	0.000315853	0.00289088	GLU.DE
ROBO3	ENSG00000154134	2.24841	3.86138	0.000315881	0.00289088	GLU.DE
TMEM255A	ENSG00000125355	-2.37689	2.22658	0.00031606	0.00289093	GABA.DE
IGSF10	ENSG00000152580	-1.17509	4.77367	0.000317312	0.00290079	GABA.DE
CSK	ENSG00000103653	-1.16702	4.58107	0.000317981	0.00290531	GABA.DE
SCN3A	ENSG00000153253	0.887487	8.42981	0.000319176	0.00291384	non.DE
LOC101928416	ENSG00000255916	1.77151	2.89915	0.000319265	0.00291384	GLU.DE
EML3	ENSG00000149499	-2.37468	2.37938	0.000319815	0.00291726	GABA.DE
GPATCH2	ENSG00000092978	1.01345	6.34814	0.000320463	0.00292157	GLU.DE
TSPAN33	ENSG00000158457	2.36286	1.82569	0.000321678	0.00293104	GLU.DE
C10orf67	ENSG00000179133	3.33522	1.14743	0.000321891	0.00293138	GLU.DE
TSPAN18	ENSG00000157570	2.66677	1.96791	0.000322279	0.00293331	GLU.DE
MIS18BP1	ENSG00000129534	1.95862	5.36789	0.000323032	0.00293855	GLU.DE
DUSP15	ENSG00000149599	-1.57644	2.17339	0.000324051	0.0029437	GABA.DE
LRRK2	ENSG00000188906	1.24979	7.4222	0.000324271	0.0029437	GLU.DE
LINC01511	ENSG00000250584	6.01518	-0.196564	0.000324306	0.0029437	GLU.DE
PYDC2	ENSG00000253548	6.01518	-0.196564	0.000324306	0.0029437	GLU.DE
HNF4A	ENSG00000101076	4.35174	-0.0433335	0.000325555	0.00294884	GLU.DE
PACSIN2	ENSG00000100266	-0.884612	4.92727	0.000325614	0.00294884	non.DE
NAV1	ENSG00000134369	-0.811468	8.17929	0.00032565	0.00294884	non.DE
SLC45A2	ENSG00000164175	-1.96582	2.59989	0.000325738	0.00294884	GABA.DE
NQO2	ENSG00000124588	-0.901872	6.43549	0.000325758	0.00294884	non.DE
MSC	ENSG00000178860	4.05002	0.32419	0.00032677	0.00295639	GLU.DE
LGI2	ENSG00000153012	-2.42939	6.0868	0.000327058	0.00295738	GABA.DE
LOC105374344	ENSG00000251652	2.66609	1.16813	0.000330029	0.00298263	GLU.DE
PCP4	ENSG00000183036	2.51366	2.738	0.000332087	0.0029996	GLU.DE
KIF13A	ENSG00000137177	1.14238	5.97244	0.000332552	0.00299968	GLU.DE
RHBDL3	ENSG00000141314	1.73436	3.62062	0.000332615	0.00299968	GLU.DE
LINC00488	ENSG00000214381	6.16295	-0.0842939	0.000332637	0.00299968	GLU.DE
FCHO2	ENSG00000157107	1.06604	7.11654	0.00033453	0.00301072	GLU.DE
NTSR1	ENSG00000101188	2.18769	1.60071	0.000334572	0.00301072	GLU.DE
ARHGAP27	ENSG00000159314	-1.1902	4.06447	0.000334584	0.00301072	GABA.DE
C21orf91	ENSG00000154642	3.0182	1.88525	0.000334585	0.00301072	GLU.DE
MYO7A	ENSG00000137474	2.10356	2.30321	0.000336568	0.00302693	GLU.DE
SLC12A7	ENSG00000113504	3.18831	1.46536	0.000336888	0.00302714	GLU.DE
MERTK	ENSG00000153208	1.48776	3.55675	0.000336955	0.00302714	GLU.DE
EPS8L2	ENSG00000177106	-1.12737	4.12484	0.000338522	0.00303958	GABA.DE
DLGAP1-AS5	ENSG00000261520	-1.52316	7.27364	0.000339218	0.00304407	GABA.DE
CDKL1	ENSG00000100490	1.02968	5.59007	0.000339389	0.00304407	GLU.DE
ACVR1C	ENSG00000123612	1.24453	4.12654	0.000340254	0.00304882	GLU.DE
SCUBE1	ENSG00000159307	3.13186	1.42442	0.000340285	0.00304882	GLU.DE
TRO	ENSG00000067445	-0.780671	7.13745	0.000340607	0.00305007	non.DE
GRIA2	ENSG00000120251	0.916946	10.9973	0.000341072	0.00305258	non.DE
LOC729987	ENSG00000226053	3.55653	0.942108	0.000342113	0.00306026	GLU.DE
YWHAZ	ENSG00000164924	0.809225	7.69568	0.000343622	0.0030721	non.DE
WWOX	ENSG00000186153	-1.18196	4.48395	0.000344096	0.00307453	GABA.DE
RCVRN	ENSG00000109047	1.48441	2.33668	0.000344263	0.00307453	GLU.DE
INTS6L	ENSG00000165359	1.42444	5.97248	0.000344528	0.00307524	GLU.DE
CGGBP1	ENSG00000163320	0.838475	5.49769	0.000345163	0.00307926	non.DE
CXADR	ENSG00000154639	0.809485	5.5565	0.000346896	0.00309306	non.DE
LOC105373643	ENSG00000226939	4.48217	0.683579	0.00034744	0.00309626	GLU.DE
ITGA6	ENSG00000091409	1.26033	3.154	0.000348655	0.00310542	GLU.DE
BEST4	ENSG00000142959	-1.44393	2.79429	0.000349955	0.00311533	GABA.DE
LCNL1	ENSG00000214402	-1.62264	3.74065	0.000350184	0.00311534	GABA.DE
RPS6KC1	ENSG00000136643	1.09245	6.9895	0.00035033	0.00311534	GLU.DE
ZNF350-AS1	ENSG00000269235	2.48275	0.930907	0.000351146	0.00312093	GLU.DE
DIRAS3	ENSG00000162595	-1.44169	2.92643	0.000352096	0.0031277	GABA.DE
ADRA1B	ENSG00000170214	1.86833	2.90524	0.000352331	0.00312812	GLU.DE
SLC17A7	ENSG00000104888	4.24121	7.47232	0.000354141	0.00314155	GLU.DE
SLC29A4	ENSG00000164638	-1.16828	4.49254	0.000354222	0.00314155	GABA.DE
LINC01551	ENSG00000186960	0.943813	5.00898	0.000355405	0.00315036	non.DE
LOC100507377	ENSG00000251138	4.50729	0.066977	0.000356077	0.00315464	GLU.DE
PLD5	ENSG00000180287	-1.00569	5.46347	0.000358176	0.00317155	GABA.DE
DAAM2	ENSG00000146122	-1.3043	3.16002	0.000358717	0.00317464	GABA.DE
CEMIP	ENSG00000103888	-1.28789	6.67441	0.000360198	0.00318606	GABA.DE
TLR6	ENSG00000174130	-2.75308	1.35129	0.000360978	0.00318978	GABA.DE
MIR1305	ENSG00000221227	-3.13324	1.55562	0.000361134	0.00318978	GABA.DE
SH2D1B	ENSG00000198574	3.16165	1.19331	0.000361358	0.00318978	GLU.DE
PRKG2	ENSG00000138669	-0.9595	5.99703	0.000361386	0.00318978	non.DE
SCN4B	ENSG00000177098	1.19573	4.04543	0.000362402	0.00319705	GLU.DE
ERC1	ENSG00000082805	-0.840635	8.21275	0.000365383	0.00322165	non.DE
SPRED1	ENSG00000166068	0.847056	6.89028	0.000365729	0.00322299	non.DE
SV2A	ENSG00000159164	-0.989218	8.10332	0.000366895	0.00323155	non.DE
TMEM145	ENSG00000167619	-1.3373	5.65482	0.000367687	0.00323682	GABA.DE
MTSS1L	ENSG00000132613	-1.24702	5.8373	0.000368897	0.00324552	GABA.DE
SOX9-AS1	ENSG00000234899	2.18934	1.81968	0.000369066	0.00324552	GLU.DE
ELK4	ENSG00000158711	0.77959	5.63378	0.000369882	0.00325097	non.DE
NT5C1A	ENSG00000116981	-1.39275	3.36897	0.000372013	0.00326798	GABA.DE
LPCAT4	ENSG00000176454	-0.861191	7.35674	0.0003726	0.00327141	non.DE
IL33	ENSG00000137033	3.67197	0.0624024	0.000373736	0.00327965	GLU.DE
ADGRG1	ENSG00000205336	1.6644	3.87929	0.000374551	0.00328507	GLU.DE
RAP1GAP	ENSG00000076864	0.953898	8.51909	0.000376001	0.00329605	non.DE
HAPLN1	ENSG00000145681	-1.79092	3.64969	0.000377615	0.0033058	GABA.DE
HRK	ENSG00000135116	1.4499	4.04305	0.000377697	0.0033058	GLU.DE
TRIM77	ENSG00000214414	3.67458	0.779862	0.000377709	0.0033058	GLU.DE
LOC101927687	ENSG00000232732	2.45553	1.93446	0.000378661	0.00331238	GLU.DE
MPC1	ENSG00000060762	-0.828774	5.67214	0.000380956	0.00333072	non.DE
THEMIS2	ENSG00000130775	1.8225	2.68065	0.000381286	0.00333185	GLU.DE
PPL	ENSG00000118898	1.15514	4.88469	0.000382252	0.00333854	GLU.DE
REV3L	ENSG00000009413	-0.822314	8.97681	0.000382737	0.00334101	non.DE
LETM2	ENSG00000165046	-0.875279	4.53451	0.000384074	0.00335093	non.DE
DUSP9	ENSG00000130829	3.93617	0.243739	0.000386099	0.00336683	GLU.DE
MTMR12	ENSG00000150712	0.792899	6.41577	0.000386716	0.00336967	non.DE
ABCD4	ENSG00000119688	-0.79091	6.25588	0.00038683	0.00336967	non.DE
GDF7	ENSG00000143869	1.20316	3.2712	0.000388333	0.003381	GLU.DE
SCARNA17	ENSG00000267322	-1.58044	2.56052	0.000389902	0.00339288	GABA.DE
LRAT	ENSG00000121207	4.75933	0.238112	0.000394465	0.00343079	GLU.DE
LOC100192426	ENSG00000266149	-2.47926	1.94818	0.000394904	0.00343169	GABA.DE
COL3A1	ENSG00000168542	2.66425	1.75435	0.00039498	0.00343169	GLU.DE
C11orf45	ENSG00000174370	-1.60547	2.62143	0.000395413	0.00343365	GABA.DE
TLE4	ENSG00000106829	0.879894	5.84114	0.000398421	0.00345754	non.DE
CARTPT	ENSG00000164326	3.82491	0.558674	0.000398579	0.00345754	GLU.DE
KBTBD12	ENSG00000187715	1.094	4.29613	0.000398788	0.00345755	GLU.DE
NCKAP5L	ENSG00000167566	-0.959289	5.39358	0.000399311	0.00346028	non.DE
PHEX	ENSG00000102174	1.88509	2.58713	0.000400043	0.00346481	GLU.DE
LINC00707	ENSG00000238266	-3.25689	0.811173	0.000400937	0.00347076	GABA.DE
NFYA	ENSG00000001167	-0.866172	5.26607	0.00040193	0.00347754	non.DE
CCDC150	ENSG00000144395	-1.5779	2.91273	0.00040278	0.00348309	GABA.DE
ROS1	ENSG00000047936	5.81001	3.97241	0.000404303	0.00349444	GLU.DE
EFCAB1	ENSG00000034239	3.6528	2.38787	0.000405627	0.00350406	GLU.DE
HACE1	ENSG00000085382	0.718311	7.94449	0.00040697	0.0035104	non.DE
CDH18	ENSG00000145526	0.888414	7.60037	0.000406999	0.0035104	non.DE
ZNF599	ENSG00000153896	-1.34962	3.35762	0.000407037	0.0035104	GABA.DE
MIR1179	ENSG00000221630	1.97485	1.61799	0.000407204	0.0035104	GLU.DE
TM7SF3	ENSG00000064115	0.832777	5.56221	0.000408334	0.00351831	non.DE
SLC25A43	ENSG00000077713	1.8793	1.92546	0.000409371	0.00352543	GLU.DE
THRB	ENSG00000151090	0.753985	7.60184	0.000410014	0.00352913	non.DE
C3orf80	ENSG00000180044	1.30357	3.15304	0.000410945	0.00353532	GLU.DE
CPEB4	ENSG00000113742	0.748837	7.98035	0.000413452	0.00355503	non.DE
PALD1	ENSG00000107719	2.09809	1.4628	0.000413664	0.00355503	GLU.DE
ENPP1	ENSG00000197594	-1.31464	3.15228	0.000415198	0.00356637	GABA.DE
CEP78	ENSG00000148019	0.841853	6.79267	0.000415524	0.00356733	non.DE
ITPK1-AS1	ENSG00000258730	1.60015	3.28595	0.000418402	0.00359019	GLU.DE
SLC29A1	ENSG00000112759	-0.792637	5.73354	0.000419013	0.00359358	non.DE
SPTBN5	ENSG00000137877	1.17543	3.29773	0.000419791	0.0035984	GLU.DE
C12orf42	ENSG00000179088	2.9381	1.48342	0.000423461	0.00362799	GLU.DE
C4orf32	ENSG00000174749	2.26355	2.25334	0.000425869	0.00364624	GLU.DE
RFPL2	ENSG00000128253	1.49562	3.62722	0.000426141	0.00364624	GLU.DE
CACNG2	ENSG00000166862	-1.06128	6.00214	0.000426249	0.00364624	GABA.DE
TRPM8	ENSG00000144481	-2.40822	0.995228	0.000427311	0.00365345	GABA.DE
MIR1289-2	ENSG00000221287	3.60441	0.412751	0.000428507	0.00366179	GLU.DE
RIN2	ENSG00000132669	-1.67564	3.53446	0.000428956	0.00366335	GABA.DE
NAF1	ENSG00000145414	0.95312	5.24761	0.00042913	0.00366335	non.DE
SMCO4	ENSG00000166002	-2.37249	1.56636	0.00043117	0.00367888	GABA.DE
FAM43B	ENSG00000183114	-1.86271	3.23115	0.000433082	0.00369156	GABA.DE
KLF8	ENSG00000102349	1.01181	5.19371	0.000433101	0.00369156	GLU.DE
RAB40C	ENSG00000197562	1.04242	4.64025	0.000433995	0.00369692	GLU.DE
SMC2	ENSG00000136824	-0.798469	5.42737	0.000434174	0.00369692	non.DE
SIPA1L3	ENSG00000105738	-1.19779	5.98783	0.000435186	0.00370365	GABA.DE
APC	ENSG00000134982	-0.750397	8.71563	0.000439083	0.0037349	non.DE
GDF11	ENSG00000135414	-1.23042	4.69609	0.000440719	0.0037469	GABA.DE
CPVL	ENSG00000106066	1.8202	2.20363	0.000441906	0.00375507	GLU.DE
ADAMTS15	ENSG00000166106	-2.6445	2.60038	0.000442813	0.00376076	GABA.DE
SASH1	ENSG00000111961	-1.0882	5.97083	0.000443028	0.00376076	GABA.DE
DNAH2	ENSG00000183914	1.12718	4.6621	0.000444195	0.00376722	GLU.DE
BIRC3	ENSG00000023445	-1.41046	2.64754	0.000444241	0.00376722	GABA.DE
NIN	ENSG00000100503	0.793578	8.9243	0.000445535	0.00377456	non.DE
LOC730100	ENSG00000231918	6.46935	0.131408	0.00044556	0.00377456	GLU.DE
PPP2R2C	ENSG00000074211	0.772068	7.34033	0.000446617	0.00378158	non.DE
PCYT1B	ENSG00000102230	-1.09427	4.23474	0.000447046	0.00378329	GABA.DE
FKBP7	ENSG00000079150	-1.43567	2.82901	0.000447351	0.00378395	GABA.DE
C11orf74	ENSG00000166352	0.955172	5.19831	0.000448333	0.00379033	non.DE
METRNL	ENSG00000176845	-1.79983	2.06443	0.000448834	0.00379264	GABA.DE
FBXO34	ENSG00000178974	0.794738	6.02033	0.000450089	0.00380131	non.DE
SLC20A1	ENSG00000144136	0.8461	6.42368	0.000451002	0.00380709	non.DE
CKAP4	ENSG00000136026	-1.08347	4.17355	0.000451806	0.00381194	GABA.DE
HES1	ENSG00000114315	3.89269	0.987472	0.000452206	0.00381339	GLU.DE
CC2D2A	ENSG00000048342	-0.809909	6.94524	0.000455636	0.00384036	non.DE
DNER	ENSG00000187957	-1.23086	6.50298	0.000455995	0.00384144	GABA.DE
ALPK1	ENSG00000073331	2.18037	2.25166	0.000456816	0.00384614	GLU.DE
C17orf75	ENSG00000108666	-0.912452	4.72462	0.000457016	0.00384614	non.DE
ENAH	ENSG00000154380	-0.734456	7.22661	0.000459402	0.00386427	non.DE
P2RY13	ENSG00000181631	1.89705	3.88098	0.000461838	0.0038828	GLU.DE
FGF10	ENSG00000070193	3.29591	0.715396	0.000463144	0.00389181	GLU.DE
TAZ	ENSG00000102125	-0.822202	4.79492	0.000464108	0.00389795	non.DE
ILVBL	ENSG00000105135	-1.11988	4.27202	0.000465745	0.00390972	GABA.DE
LINC00501	ENSG00000203645	3.50943	0.351394	0.000466121	0.0039109	GLU.DE
WFDC8	ENSG00000158901	-3.46773	0.73576	0.000466611	0.00391304	GABA.DE
CCND1	ENSG00000110092	-1.92565	3.90274	0.000467761	0.00391939	GABA.DE
GCSAM	ENSG00000174500	3.40703	1.37984	0.000467839	0.00391939	GLU.DE
ECE1	ENSG00000117298	1.06831	4.78428	0.000471033	0.00394416	GLU.DE
TMEM63A	ENSG00000196187	-1.55952	2.76005	0.00047156	0.00394557	GABA.DE
DDX53	ENSG00000184735	2.66131	1.28307	0.000471675	0.00394557	GLU.DE
NSG1	ENSG00000168824	-0.954258	4.91225	0.000473386	0.00395789	non.DE
FAM153B	ENSG00000182230	0.835604	7.66702	0.000476407	0.00398018	non.DE
NAGPA	ENSG00000103174	0.94011	5.80865	0.000476531	0.00398018	non.DE
DEK	ENSG00000124795	-0.923439	5.44023	0.000477212	0.00398387	non.DE
AMPD3	ENSG00000133805	0.799353	5.04894	0.000477606	0.00398516	non.DE
DENND5A	ENSG00000184014	-0.735063	6.66022	0.000479127	0.00399585	non.DE
NT5M	ENSG00000205309	-1.0111	3.70336	0.00047964	0.00399812	GABA.DE
[truncated: 14,642 more rows]

## Sheet: Table_S3_DMSites_heroin_suicide
Table S3. Differentially methylated sites (DMSs) detected when comparing heroin users vs. control subjects, or suicide completers vs. control subjects.
probeID	dmHeroin	dmSuicide	pvalHeroin	pvalSuicide	qvalHeroin	qvalSuicide	chr	pos	Gene	distToGene_bp	DM_heroin	DM_suicide
cg09251400	0.0462666	0.0259873	2.60996e-08	0.000604832	0.0119148	0.963747	chr11	36317254	PRR5L	471	DMher.up	DMsui.up
cg04320257	-0.0303949	-0.00911092	7.95683e-08	0.0716876	0.018162	0.969968	chr3	75707560	FRG2EP	5921	DMher.down	notDM
cg17512474	0.0373846	0.02074	4.99028e-07	0.00247423	0.0759376	0.966503	chr5	149546335	CDX1	9	DMher.up	notDM
cg12636538	-0.0254939	-0.0105859	1.12786e-06	0.026941	0.116557	0.966503	chr11	118901039	SLC37A4	0	DMher.down	notDM
cg18365406	0.0470845	0.0285035	1.66125e-06	0.00182288	0.116557	0.966503	chr19	11472110	PLPPR2	0	DMher.up	notDM
cg20819191	0.0636245	0.0465621	1.81893e-06	0.000212248	0.116557	0.963747	chr17	39705288	JUP	0	DMher.up	DMsui.up
cg26081025	0.0625273	0.0247195	1.86405e-06	0.0393377	0.116557	0.967921	chr14	92570361	ATXN3	0	DMher.up	notDM
cg13452677	0.0254124	0.0148537	2.04255e-06	0.00281009	0.116557	0.966503	chr9	139355774	SEC16A	0	DMher.up	notDM
cg12486308	0.0213694	0.00570301	2.82057e-06	0.169689	0.14307	0.974034	chr19	41106351	LTBP4	0	DMher.up	notDM
cg04545963	0.0374178	0.00550639	3.52858e-06	0.452153	0.143328	0.984462	chr14	35872393	NFKBIA	0	DMher.up	notDM
cg18182111	0.0205078	0.00714342	3.78761e-06	0.0785868	0.143328	0.969968	chr5	37835111	GDNF	0	DMher.up	notDM
cg07575407	0.0287218	-0.00127808	4.34537e-06	0.821753	0.143328	0.996375	chr15	66541975	MEGF11	0	DMher.up	notDM
cg05736642	0.0153504	0.00570124	4.40032e-06	0.0630386	0.143328	0.969932	chr4	3123132	HTT	0	DMher.up	notDM
cg04075781	0.0412081	0.0165124	4.80249e-06	0.0462418	0.143328	0.968038	chr3	54154438	CACNA2D3	2255	DMher.up	notDM
cg15204945	0.0574282	0.0142207	4.95975e-06	0.215253	0.143328	0.975888	chr19	39694177	SYCN	0	DMher.up	notDM
cg02370807	-0.0292864	-0.0173046	5.0234e-06	0.00383796	0.143328	0.966503	chr5	177632259	HNRNPAB	0	DMher.down	notDM
cg21422742	0.067244	0.0299801	5.51493e-06	0.0281145	0.148096	0.966503	chr20	18005014	OVOL2	0	DMher.up	notDM
cg03349020	0.0468728	0.0282886	6.6877e-06	0.00363997	0.16217	0.966503	chr16	744861	FBXL16	0	DMher.up	notDM
cg21659397	0.0237525	0.0128847	6.74948e-06	0.00865243	0.16217	0.966503	chr7	155080028	INSIG1	9458	DMher.up	notDM
cg05649885	-0.0102879	-0.00543481	7.19801e-06	0.0107366	0.164299	0.966503	chr17	27621476	NUFIP2	-310	DMher.down	notDM
cg10770023	0.0404262	0.028923	7.70323e-06	0.00070487	0.167458	0.966389	chr22	51016644	CHKB-CPT1B	0	DMher.up	DMsui.up
cg26449787	0.0166177	0.00686144	8.95952e-06	0.0469565	0.185915	0.969034	chr6	133562087	EYA4	0	DMher.up	notDM
cg06055229	-0.0165165	-0.00748994	9.62706e-06	0.0301486	0.191082	0.966503	chr5	124077966	ZNF608	0	DMher.down	notDM
cg25015290	-0.0199752	-0.00745153	1.09054e-05	0.075084	0.197537	0.969968	chr10	14996185	DCLRE1C	0	DMher.down	notDM
cg06628693	-0.0137463	-0.00329574	1.12019e-05	0.250547	0.197537	0.977422	chr1	84543156	PRKACB	589	DMher.down	notDM
cg10584209	-0.0192413	-0.00891821	1.12504e-05	0.0280869	0.197537	0.966503	chr5	54528200	CCNO	0	DMher.down	notDM
cg16890796	0.0393532	0.022607	1.22615e-05	0.00718906	0.207315	0.966503	chr19	49937087	SLC17A7	0	DMher.up	notDM
cg00306607	-0.0229305	-0.0103748	1.42927e-05	0.0342344	0.218703	0.966503	chr1	246729875	CNST	0	DMher.down	notDM
cg14710040	0.0316516	0.00479758	1.48532e-05	0.473511	0.218703	0.985224	chr19	3985464	EEF2	-3	DMher.up	notDM
cg03792055	0.0167866	0.00896999	1.54145e-05	0.0132603	0.218703	0.966503	chr2	70420905	C2orf42	-2754	DMher.up	notDM
cg03754705	0.0585334	0.0169603	1.56564e-05	0.173736	0.218703	0.974034	chr19	55767810	PPP6R1	0	DMher.up	notDM
cg20200811	0.0152997	0.00394374	1.67176e-05	0.227404	0.218703	0.97667	chr7	23723014	FAM221A	0	DMher.up	notDM
cg12739119	0.0219568	0.0114463	1.6913e-05	0.0161262	0.218703	0.966503	chr1	43770523	TIE1	0	DMher.up	notDM
cg26280911	-0.0310637	-0.0101397	1.75519e-05	0.128484	0.218703	0.97274	chr5	133891771	JADE2	0	DMher.down	notDM
cg01031897	0.0463955	0.0107694	1.79592e-05	0.278605	0.218703	0.978808	chr10	133948362	JAKMIP3	0	DMher.up	notDM
cg06869114	0.0275329	0.0290339	1.8034e-05	4.01809e-06	0.218703	0.736363	chr13	113464204	ATP11A	0	DMher.up	DMsui.up
cg19734830	0.0349418	0.0197092	1.82584e-05	0.00975462	0.218703	0.966503	chr22	49139600	FAM19A5	0	DMher.up	notDM
cg26399662	0.0367951	0.0195206	1.9083e-05	0.0150772	0.218703	0.966503	chr3	142840837	CHST2	0	DMher.up	notDM
cg21646032	-0.0164544	-0.00584051	1.93751e-05	0.10069	0.218703	0.970596	chr3	25623905	RARB	0	DMher.down	notDM
cg00612751	0.0431792	0.010682	1.99243e-05	0.25129	0.218703	0.977422	chr2	153468347	FMNL2	0	DMher.up	notDM
cg01792640	0.0264978	0.0101032	2.01211e-05	0.078885	0.218703	0.969968	chr3	195600916	TNK2	0	DMher.up	notDM
cg17498296	-0.0285183	-0.0156752	2.16252e-05	0.0125206	0.221454	0.966503	chr10	124907540	HMX2	98	DMher.down	notDM
cg00320288	0.0416466	0.0168987	2.17596e-05	0.0629958	0.221454	0.969932	chr16	85863167	COX4I1	-22560	DMher.up	notDM
cg00713113	-0.014761	-0.00786304	2.18294e-05	0.0154525	0.221454	0.966503	chr6	76644807	IMPG1	0	DMher.down	notDM
cg04799210	0.0362617	0.0218799	2.2494e-05	0.00644092	0.22159	0.966503	chr4	1994761	NELFA	0	DMher.up	notDM
cg10191002	0.0425459	0.0185829	2.28136e-05	0.0463231	0.22159	0.968038	chr12	6883124	LAG3	0	DMher.up	notDM
cg09352720	0.0186436	0.00542934	2.34872e-05	0.181731	0.223379	0.974034	chr3	148804818	HLTF	-477	DMher.up	notDM
cg27460056	0.0633242	0.0392496	2.47628e-05	0.00543675	0.225322	0.966503	chr7	1038959	C7orf50	0	DMher.up	notDM
cg12824060	-0.0148522	-0.0035191	2.54751e-05	0.278635	0.225322	0.978808	chr13	53602856	OLFM4	20	DMher.down	notDM
cg13060421	-0.0174291	-0.0144519	2.61415e-05	0.000271493	0.225322	0.963747	chr15	40624038	C15orf52	0	DMher.down	DMsui.down
cg20666186	0.019551	0.00152505	2.68051e-05	0.721273	0.225322	0.993459	chr19	4038956	PIAS4	-889	DMher.up	notDM
cg09477292	-0.0205895	-0.00964743	2.71802e-05	0.0346977	0.225322	0.966503	chr4	6577027	MAN2B2	0	DMher.down	notDM
cg24419520	0.0176069	0.00211036	2.80379e-05	0.584784	0.225322	0.988731	chr2	106959257	RGPD3	61879	DMher.up	notDM
cg00226923	-0.0218711	-0.00864337	2.83677e-05	0.074443	0.225322	0.969968	chr6	36972027	FGD2	1396	DMher.down	notDM
cg06361161	-0.0102709	-0.00381393	2.851e-05	0.0934199	0.225322	0.969992	chr6	170151289	TCTE3	0	DMher.down	notDM
cg12102631	0.0393581	0.013443	2.86246e-05	0.122387	0.225322	0.97274	chr2	220309687	SPEG	0	DMher.up	notDM
cg13191508	-0.0225144	-0.0148284	2.86271e-05	0.00349206	0.225322	0.966503	chr8	144600686	ZC3H3	0	DMher.down	notDM
cg02645710	-0.0890761	-0.0389086	2.94407e-05	0.0496411	0.227798	0.969932	chr12	85430085	LRRIQ1	14	DMher.down	notDM
cg07106432	0.0368792	0.0143824	3.06629e-05	0.0796559	0.229093	0.969968	chr2	27593462	SNX17	0	DMher.up	notDM
cg16106770	0.0342239	0.00464944	3.11707e-05	0.538425	0.229093	0.986719	chr11	120206550	ARHGEF12	1068	DMher.up	notDM
cg21385666	0.0425369	0.0240574	3.11768e-05	0.0119719	0.229093	0.966503	chr13	112724270	SOX1	0	DMher.up	notDM
cg23914149	0.0217019	0.00725191	3.16154e-05	0.13287	0.229093	0.97274	chr10	61725773	CCDC6	-59359	DMher.up	notDM
cg04659467	-0.0121412	-0.00623046	3.31836e-05	0.0226293	0.232903	0.966503	chr16	29822785	MAZ	-281	DMher.down	notDM
cg19355182	-0.0547553	-0.0195813	3.40077e-05	0.109675	0.232903	0.97274	chr19	10543010	PDE4A	0	DMher.down	notDM
cg22053108	0.048943	0.0298012	3.4082e-05	0.00729362	0.232903	0.966503	chr8	144885612	SCRIB	0	DMher.up	notDM
cg01559787	0.0363701	0.0235303	3.47009e-05	0.00451396	0.232903	0.966503	chr19	19416804	SUGP1	0	DMher.up	notDM
cg16991768	-0.0451392	-0.0079819	3.5716e-05	0.427518	0.232903	0.982792	chr1	3664047	CCDC27	4918	DMher.down	notDM
cg10385379	0.0317071	-0.00373096	3.64724e-05	0.597571	0.232903	0.989103	chr14	77738080	NGB	-425	DMher.up	notDM
cg05240614	-0.0178377	-0.00497191	3.68991e-05	0.213305	0.232903	0.975502	chr19	49122848	SPHK2	0	DMher.down	notDM
cg07792320	0.0243254	0.0124883	3.71885e-05	0.0235069	0.232903	0.966503	chr1	39174721	RRAGC	129148	DMher.up	notDM
cg19370934	0.042914	0.0212601	3.72723e-05	0.0286771	0.232903	0.966503	chr17	80889350	TBCD	0	DMher.up	notDM
cg18403673	-0.039344	-0.00950572	3.74419e-05	0.28054	0.232903	0.978808	chr11	63828569	MACROD1	0	DMher.down	notDM
cg07283601	0.0300307	0.00811432	3.77531e-05	0.228165	0.232903	0.97667	chr12	132210078	SFSWAP	0	DMher.up	notDM
cg17374958	0.0755573	0.0207091	3.90842e-05	0.222597	0.237899	0.976617	chr3	158990856	IQCJ-SCHIP1	0	DMher.up	notDM
cg26347170	0.0227965	0.00595021	3.98425e-05	0.245798	0.239324	0.977296	chr20	32441424	CHMP4B	0	DMher.up	notDM
cg13039199	-0.0138925	-0.00646538	4.04523e-05	0.0404919	0.239831	0.968038	chr15	92455658	SLCO3A1	0	DMher.down	notDM
cg05097579	0.102993	0.0428157	4.19731e-05	0.0671365	0.244665	0.969932	chr3	136750029	IL20RB	-20103	DMher.up	notDM
cg00395625	0.0479994	0.0131761	4.28083e-05	0.224507	0.244665	0.97667	chr7	138664249	KIAA1549	0	DMher.up	notDM
cg09523275	0.0386472	0.00839669	4.28754e-05	0.33558	0.244665	0.979	chr6	28227093	NKAPL	0	DMher.up	notDM
cg25474507	0.0704574	0.000659474	4.41559e-05	0.966874	0.247118	0.999486	chr19	18335359	PDE4C	0	DMher.up	notDM
cg00053507	-0.01112	-0.00399371	4.45089e-05	0.114081	0.247118	0.97274	chr13	42623481	DGKH	0	DMher.down	notDM
cg17104843	-0.0216571	-0.00265098	4.77525e-05	0.58925	0.247118	0.988927	chr1	213032108	FLVCR1	0	DMher.down	notDM
cg04447741	0.034703	0.00822788	4.81817e-05	0.29715	0.247118	0.978808	chr2	95613630	TEKT4	-71062	DMher.up	notDM
cg25463409	0.036892	0.00612479	4.90143e-05	0.465074	0.247118	0.985014	chr4	46848264	COX7B2	0	DMher.up	notDM
cg09954195	0.0250456	0.00988281	4.93881e-05	0.0850578	0.247118	0.969968	chr14	93531284	ITPK1	0	DMher.up	notDM
cg26535325	0.0492495	0.0146343	4.95996e-05	0.193019	0.247118	0.974938	chr8	1308545	DLGAP2	140987	DMher.up	notDM
cg18852574	0.0496829	0.0252498	4.96443e-05	0.0275347	0.247118	0.966503	chr2	161265289	RBMS1	0	DMher.up	notDM
cg26164234	0.0241669	0.0155964	4.98112e-05	0.0055607	0.247118	0.966503	chr10	98946778	SLIT1	-1095	DMher.up	notDM
cg20303021	-0.0227432	-0.0156851	5.00482e-05	0.00315482	0.247118	0.966503	chr1	223316476	TLR5	0	DMher.down	notDM
cg12220663	0.0546191	0.0088339	5.01587e-05	0.477278	0.247118	0.985224	chr2	20194085	MATN3	0	DMher.up	notDM
cg18283779	-0.0123671	-0.00412219	5.02526e-05	0.145129	0.247118	0.97274	chr2	85107426	TRABD2A	0	DMher.down	notDM
cg08807918	0.0149923	0.00655525	5.05164e-05	0.0572391	0.247118	0.969932	chr2	215283301	VWC2L	0	DMher.up	notDM
cg15102224	0.0248593	0.00829102	5.08838e-05	0.14521	0.247118	0.97274	chr12	57980962	KIF5A	-2408	DMher.up	notDM
cg06953768	0.0121768	-0.000120783	5.14808e-05	0.965237	0.247386	0.999431	chr5	134181484	C5orf24	0	DMher.up	notDM
cg23048660	-0.0342711	-0.00435975	5.46904e-05	0.578045	0.248848	0.988632	chr19	45004795	ZNF180	-221	DMher.down	notDM
cg25806655	0.0369239	0.0293072	5.49577e-05	0.000807956	0.248848	0.966503	chr19	4543498	SEMA6B	0	DMher.up	DMsui.up
cg14473516	0.0140191	0.00640995	5.52862e-05	0.0482537	0.248848	0.969932	chr2	309026	FAM150B	-20718	DMher.up	notDM
cg10348074	-0.00882353	-0.00325308	5.64739e-05	0.110198	0.248848	0.97274	chr17	48796776	LUC7L3	150	DMher.down	notDM
cg02863489	0.0306644	0.00351162	5.81022e-05	0.617869	0.248848	0.989471	chr16	2765710	PRSS27	0	DMher.up	notDM
cg14139008	0.0287173	0.0142228	5.83676e-05	0.0333624	0.248848	0.966503	chr9	131016224	DNM1	0	DMher.up	notDM
cg13917273	0.024681	0.0247651	5.84334e-05	3.50555e-05	0.248848	0.963747	chr9	132099943	C9orf106	-15061	DMher.up	DMsui.up
cg14921884	0.0280422	0.011495	5.92523e-05	0.0771923	0.248848	0.969968	chr8	54442043	ATP6V1H	186060	DMher.up	notDM
cg14529598	-0.00977462	-0.00275484	5.9429e-05	0.222036	0.248848	0.976617	chr4	8098851	ABLIM2	0	DMher.down	notDM
cg02875404	0.0155178	0.0041954	6.03852e-05	0.24174	0.248848	0.977184	chr19	57966896	VN1R1	0	DMher.up	notDM
cg11064039	-0.0916249	-0.0103846	6.10583e-05	0.622611	0.248848	0.989622	chr7	766100	PRKAR1B	0	DMher.down	notDM
cg13445604	0.0124475	0.00408885	6.1352e-05	0.1562	0.248848	0.973496	chr3	123340814	MYLK	0	DMher.up	notDM
cg14375282	-0.0281963	-0.0103621	6.14687e-05	0.113268	0.248848	0.97274	chr17	25981923	LGALS9	-5337	DMher.down	notDM
cg23807354	-0.0199098	-0.00894506	6.17541e-05	0.0538498	0.248848	0.969932	chr1	92950249	GFI1	0	DMher.down	notDM
cg11236515	0.019394	0.00527885	6.20777e-05	0.239437	0.248848	0.977029	chr2	74213762	TET3	0	DMher.up	notDM
cg13393009	0.0238185	0.00606742	6.25375e-05	0.270883	0.248848	0.978808	chr1	154546174	CHRNB2	0	DMher.up	notDM
cg12354377	-0.0440081	-0.000514531	6.4031e-05	0.959604	0.248848	0.999376	chr10	62149557	ANK3	0	DMher.down	notDM
cg15332978	0.0738128	0.0405865	6.46973e-05	0.0193193	0.248848	0.966503	chr11	68038406	C11orf24	0	DMher.up	notDM
cg23596862	0.0297111	0.00701446	6.55422e-05	0.308737	0.248848	0.978808	chr22	23909533	IGLL1	5780	DMher.up	notDM
cg05246190	-0.0200418	-0.0113995	6.58708e-05	0.0157688	0.248848	0.966503	chr22	50330022	CRELD2	-8836	DMher.down	notDM
cg06355908	0.0400209	0.0206516	6.60605e-05	0.0280273	0.248848	0.966503	chr10	134897731	ADGRA1	0	DMher.up	notDM
cg04855494	0.044417	0.0280588	6.61981e-05	0.00760064	0.248848	0.966503	chr3	9027277	SRGAP3	0	DMher.up	notDM
cg12285326	0.0406091	0.0230465	6.64154e-05	0.0160489	0.248848	0.966503	chr19	36365557	APLP1	0	DMher.up	notDM
cg26077446	0.0343031	0.014886	6.64326e-05	0.0635903	0.248848	0.969932	chr5	33809376	ADAMTS12	0	DMher.up	notDM
cg25180252	-0.00912957	-0.00323592	6.67787e-05	0.128485	0.248848	0.97274	chr10	51828127	FAM21A	0	DMher.down	notDM
cg04984709	-0.0308426	-0.00963839	6.69296e-05	0.17953	0.248848	0.974034	chr5	76629724	PDE8B	0	DMher.down	notDM
cg10953131	-0.0173663	-0.00892422	6.70479e-05	0.0288154	0.248848	0.966503	chr1	17997665	ARHGEF10L	0	DMher.down	notDM
cg05043311	-0.0338385	0.000897075	7.04717e-05	0.90914	0.259446	0.998395	chr1	161179735	NDUFS2	0	DMher.down	notDM
cg25138418	0.0444487	0.0110621	7.43902e-05	0.287447	0.268165	0.978808	chr18	44259973	ST8SIA5	0	DMher.up	notDM
cg24210478	0.0352412	0.0196195	7.48219e-05	0.0189931	0.268165	0.966503	chr20	62733486	OPRL1	-1490	DMher.up	notDM
cg01709568	0.0434941	0.00432024	7.50919e-05	0.670419	0.268165	0.991149	chr9	72285588	APBA1	0	DMher.up	notDM
cg01888601	-0.0204476	-0.00885964	7.52173e-05	0.0661498	0.268165	0.969932	chr11	47736182	AGBL2	0	DMher.down	notDM
cg27545615	0.0203876	-0.00317763	7.606e-05	0.504994	0.268165	0.985224	chr10	6249748	PFKFB3	0	DMher.up	notDM
cg05624853	0.0207766	0.00668588	7.75466e-05	0.171185	0.268165	0.974034	chr16	31000466	HSD3B7	0	DMher.up	notDM
cg23491309	-0.0123376	-0.00575475	7.75535e-05	0.0487496	0.268165	0.969932	chr11	57335585	UBE2L6	0	DMher.down	notDM
cg09277566	0.0165141	0.00591152	7.76705e-05	0.128528	0.268165	0.97274	chr22	50017428	C22orf34	0	DMher.up	notDM
cg17954226	-0.046715	-0.0211958	7.81268e-05	0.0551878	0.268165	0.969932	chr10	26846020	APBB1IP	0	DMher.down	notDM
cg23566503	0.0310341	0.00601824	8.02921e-05	0.408896	0.272219	0.982084	chr20	36149750	BLCAP	0	DMher.up	notDM
cg13416309	0.11605	0.00753098	8.05007e-05	0.781903	0.272219	0.99513	chr9	115705252	SLC46A2	-52059	DMher.up	notDM
cg07690290	-0.0256214	-0.0120239	8.21129e-05	0.0482509	0.275471	0.969932	chr12	66524581	LLPH	-48	DMher.down	notDM
cg26401028	0.0492585	0.0391675	8.26691e-05	0.00106578	0.275471	0.966503	chr4	3516534	LRPAP1	0	DMher.up	notDM
cg20463403	0.0146229	0.00245602	8.41597e-05	0.475602	0.278406	0.985224	chr6	36168142	BRPF3	0	DMher.up	notDM
cg02719154	-0.0178431	-0.00684379	8.61997e-05	0.106165	0.279383	0.971654	chr4	111533823	PITX2	4757	DMher.down	notDM
cg09847626	0.0428153	0.0193115	8.66401e-05	0.0583038	0.279383	0.969932	chr14	55765574	FBXO34	0	DMher.up	notDM
cg04265090	0.0403216	0.0159105	8.72687e-05	0.0969124	0.279383	0.969992	chr1	44056769	PTPRF	0	DMher.up	notDM
cg25751198	-0.0264831	-0.0164776	8.75049e-05	0.00975559	0.279383	0.966503	chr12	109729573	FOXN4	0	DMher.down	notDM
cg25485805	0.0229327	0.0119054	8.83606e-05	0.030111	0.279383	0.966503	chr3	13246862	NUP210	110875	DMher.up	notDM
cg06124390	-0.0303399	-0.0101661	8.85419e-05	0.158044	0.279383	0.973496	chr4	2052628	C4orf48	-6931	DMher.down	notDM
cg18239942	-0.0318043	-0.0109598	8.89286e-05	0.146813	0.279383	0.97274	chr14	105793879	PACS2	0	DMher.down	notDM
cg05669244	-0.0477124	-0.019312	8.9351e-05	0.0892515	0.279383	0.969968	chr19	7576995	C19orf45	-3659	DMher.down	notDM
cg26789922	0.0532218	0.0150799	9.09211e-05	0.232579	0.280771	0.97667	chr6	30014872	ZNRD1ASP	0	DMher.up	notDM
cg23672278	-0.040257	-0.00313508	9.16174e-05	0.741925	0.280771	0.993912	chr1	36787678	EVA1B	0	DMher.down	notDM
cg00166343	0.0536578	0.0299473	9.164e-05	0.0203082	0.280771	0.966503	chr17	29150100	CRLF3	0	DMher.up	notDM
cg03717151	0.0360678	0.0191858	9.29033e-05	0.0268879	0.281369	0.966503	chr6	107956627	SOBP	0	DMher.up	notDM
cg10954182	-0.00835634	-0.00125275	9.39295e-05	0.52721	0.281369	0.986311	chr12	104532377	NFYB	-337	DMher.down	notDM
cg21878746	0.0468261	0.0160958	9.46351e-05	0.149512	0.281369	0.97274	chr19	54876728	LAIR1	0	DMher.up	notDM
cg07305049	0.0539067	0.0394493	9.52446e-05	0.00270218	0.281369	0.966503	chr22	21354332	THAP7	0	DMher.up	notDM
cg24558718	0.021871	0.00325265	9.52685e-05	0.5309	0.281369	0.986479	chr10	853215	LARP4B	0	DMher.up	notDM
cg14226755	0.0429545	0.0121828	9.77221e-05	0.234398	0.281369	0.97667	chr2	236923322	AGAP1	0	DMher.up	notDM
cg02628300	0.0848303	0.0311029	9.7991e-05	0.125435	0.281369	0.97274	chr1	229164755	RAB4A	242054	DMher.up	notDM
cg26535435	0.0218392	0.0165912	9.95809e-05	0.00194471	0.281369	0.966503	chr19	47290586	SLC1A5	0	DMher.up	notDM
cg03050810	0.0177153	0.00923716	9.97938e-05	0.03074	0.281369	0.966503	chr15	52311221	MAPK6	190	DMher.up	notDM
cg17323409	0.0279425	0.0132472	0.000100219	0.0489867	0.281369	0.969932	chr13	27131581	WASF3	259	DMher.up	notDM
cg13688966	-0.0158795	0.00329987	0.000100527	0.38355	0.281369	0.981381	chr3	149192377	TM4SF4	0	DMher.down	notDM
cg13281772	0.0203157	0.0174167	0.000100723	0.000527005	0.281369	0.963747	chr10	134755300	CFAP46	0	DMher.up	DMsui.up
cg10149021	-0.0130772	0.000273288	0.00010124	0.930039	0.281369	0.999034	chr10	121484846	INPP5F	713	DMher.down	notDM
cg27546670	0.0382971	0.00224898	0.000101662	0.805219	0.281369	0.995899	chr1	147246839	GJA5	-1355	DMher.up	notDM
cg20399462	0.0382311	0.0203056	0.000102003	0.0280747	0.281369	0.966503	chr13	112627641	SOX1	94272	DMher.up	notDM
cg16105510	0.0509155	0.0283097	0.000102086	0.0216917	0.281369	0.966503	chr1	44056971	PTPRF	0	DMher.up	notDM
cg22526139	0.0321256	0.0250406	0.000104303	0.00155186	0.281369	0.966503	chr15	90030153	RHCG	0	DMher.up	notDM
cg09779027	-0.0583281	-0.0299769	0.000104432	0.0336835	0.281369	0.966503	chr19	7224513	INSR	0	DMher.down	notDM
cg13419869	0.0220297	-0.000876224	0.000104717	0.867605	0.281369	0.997328	chr1	200863686	C1orf106	0	DMher.up	notDM
cg12651014	-0.019424	-0.00446219	0.000104864	0.337059	0.281369	0.979	chr10	32735292	NA	0	DMher.down	notDM
cg02661728	-0.0523657	-0.00897849	0.000105584	0.47332	0.281369	0.985224	chr7	17018326	AGR3	-96713	DMher.down	notDM
cg16605523	-0.0177125	-0.00569765	0.000106151	0.180445	0.281369	0.974034	chr12	124069475	TMED2	0	DMher.down	notDM
cg10802509	-0.0363743	-0.00831533	0.000106959	0.340063	0.281369	0.97903	chr1	67178638	SGIP1	0	DMher.down	notDM
cg13904348	0.0210055	0.00586424	0.000107081	0.244683	0.281369	0.977296	chr5	140070172	HARS	0	DMher.up	notDM
cg17644827	-0.0472415	-0.0129356	0.000107244	0.253827	0.281369	0.977422	chr3	127391844	ABTB1	0	DMher.down	notDM
cg20637603	-0.0152202	-0.00519518	0.000108034	0.156034	0.281821	0.973496	chr2	166053916	SCN3A	0	DMher.down	notDM
cg13540171	-0.0219328	-0.0103754	0.000109328	0.0508117	0.283578	0.969932	chr17	19483623	SLC47A1	-1277	DMher.down	notDM
cg05220090	0.0725253	0.0342729	0.000110726	0.0512455	0.284122	0.969932	chr19	1033606	CNN2	0	DMher.up	notDM
cg15348839	0.0420271	0.0137581	0.000111015	0.174265	0.284122	0.974034	chr2	232224846	ARMC9	0	DMher.up	notDM
cg00295780	0.0282714	0.0109659	0.000111405	0.108351	0.284122	0.972513	chr1	243635800	SDCCAG8	0	DMher.up	notDM
cg11944480	0.0566043	0.0165872	0.000113605	0.224116	0.286912	0.97667	chr7	23452035	IGF2BP3	0	DMher.up	notDM
cg25654695	0.0476643	0.0246644	0.000113756	0.0335253	0.286912	0.966503	chr19	2273216	SPPL2B	0	DMher.up	notDM
cg08976060	-0.0106896	-0.00458977	0.000114903	0.0766557	0.287377	0.969968	chr12	6832943	COPS7A	207	DMher.down	notDM
cg03884592	-0.0082	-0.00451138	0.000115506	0.0242179	0.287377	0.966503	chr1	42384474	HIVEP3	0	DMher.down	notDM
cg00313094	-0.0292833	-0.00363881	0.000118015	0.605776	0.287377	0.98914	chr8	65603587	CYP7B1	0	DMher.down	notDM
cg26614264	-0.0402899	-0.0132108	0.000118907	0.175609	0.287377	0.974034	chr12	110196466	FAM222A	0	DMher.down	notDM
cg02531516	-0.023851	-0.00513684	0.00011892	0.372099	0.287377	0.980523	chr1	84326624	TTLL7	8433	DMher.down	notDM
cg21365094	-0.0111991	-0.00418558	0.000119407	0.123395	0.287377	0.97274	chr4	175750637	GLRA3	-172	DMher.down	notDM
cg25211412	0.0308095	0.0235591	0.000120333	0.00207408	0.287377	0.966503	chr15	79577442	ANKRD34C	0	DMher.up	notDM
cg15819808	0.0131328	0.00165201	0.000121684	0.602128	0.287377	0.98914	chr12	122631519	MLXIP	-2552	DMher.up	notDM
cg12411093	0.0243892	0.00866019	0.000122297	0.14363	0.287377	0.97274	chr12	104850695	CHST11	0	DMher.up	notDM
cg12297774	0.0143597	0.00303952	0.000122851	0.381411	0.287377	0.981248	chr7	1627264	PSMG3	-17596	DMher.up	notDM
cg06581201	-0.0401397	-0.00764208	0.000123756	0.431137	0.287377	0.983098	chr6	168534038	FRMD1	-54181	DMher.down	notDM
cg20529961	-0.013117	-0.00532208	0.000124014	0.0957098	0.287377	0.969992	chr17	25922836	KSR1	0	DMher.down	notDM
cg18988498	-0.0284271	-0.0206166	0.000125057	0.00348132	0.287377	0.966503	chr11	31824262	PAX6	0	DMher.down	notDM
cg15595525	0.074918	0.0415118	0.000125091	0.024007	0.287377	0.966503	chr10	134944446	ADGRA1	0	DMher.up	notDM
cg18946932	-0.020182	-0.00402265	0.000125103	0.41028	0.287377	0.982324	chr11	88797435	GRM5	0	DMher.down	notDM
cg10239022	-0.0319083	-0.0203036	0.000125886	0.0099406	0.287377	0.966503	chr12	131533104	ADGRD1	0	DMher.down	notDM
cg18318715	0.0246099	0.0145193	0.000125889	0.0165259	0.287377	0.966503	chr1	181068076	IER5	-8097	DMher.up	notDM
cg20049415	0.0265126	0.0139644	0.000126072	0.0317463	0.287377	0.966503	chr20	21377671	NKX2-4	0	DMher.up	notDM
cg17778313	0.0155342	0.00452844	0.000126192	0.229897	0.287377	0.97667	chr19	42811489	PRR19	0	DMher.up	notDM
cg20629788	-0.036731	-0.0180823	0.000126636	0.0443998	0.287377	0.968038	chr17	55055383	SCPEP1	85	DMher.down	notDM
cg08113595	0.0423768	0.019654	0.000128386	0.0581164	0.287377	0.969932	chr19	35770164	USF2	0	DMher.up	notDM
cg07470341	0.0157524	0.000338174	0.000128707	0.929322	0.287377	0.999019	chr2	38892365	GALM	687	DMher.up	notDM
cg25471923	-0.0235564	-0.00430406	0.000129124	0.451217	0.287377	0.984443	chr7	27241279	HOXA13	-1554	DMher.down	notDM
cg07743799	-0.0240303	-0.00818086	0.000129729	0.162376	0.287377	0.973933	chr20	2821434	PCED1A	0	DMher.down	notDM
cg19983559	-0.0350402	-0.00918597	0.000129779	0.280797	0.287377	0.978808	chr3	75556027	FAM86DP	-71761	DMher.down	notDM
cg16348254	0.0289642	0.0187303	0.000130307	0.0090012	0.287377	0.966503	chr10	43837992	FXYD4	29100	DMher.up	notDM
cg17377463	0.0143339	0.00520887	0.000133554	0.137003	0.287976	0.97274	chr19	48908557	GRIN2D	0	DMher.up	notDM
cg14764876	0.0305718	0.0118129	0.000133842	0.11422	0.287976	0.97274	chr10	134878579	ADGRA1	5854	DMher.up	notDM
cg19532954	-0.0364951	-0.00144432	0.000134563	0.870526	0.287976	0.997373	chr1	23886409	ID3	-124	DMher.down	notDM
cg03492094	0.0281288	0.0204465	0.000134926	0.00357813	0.287976	0.966503	chr9	91994786	SEMA4D	0	DMher.up	notDM
cg16630369	-0.0228617	-0.00533536	0.000135103	0.337987	0.287976	0.979	chr5	66307391	MAST4	0	DMher.down	notDM
cg06364319	0.0489377	0.0105867	0.000135398	0.37433	0.287976	0.980523	chr3	196730303	MELTF	0	DMher.up	notDM
cg23834228	-0.0315907	0.00549377	0.000135408	0.474735	0.287976	0.985224	chr11	73358657	PLEKHB1	0	DMher.down	notDM
cg25828462	0.0311006	0.00519093	0.000136236	0.492821	0.287976	0.985224	chr15	74421531	LOC283731	0	DMher.up	notDM
cg18392545	-0.0118772	-0.0074437	0.000136256	0.011504	0.287976	0.966503	chr13	113545611	ATP11A	-4129	DMher.down	notDM
cg00290994	0.0371162	0.024072	0.000136929	0.00904038	0.288065	0.966503	chr1	41848739	EDN2	95707	DMher.up	notDM
cg21825625	0.0429406	0.0189397	0.000138114	0.0726833	0.28819	0.969968	chr3	194393329	LSG1	-123	DMher.up	notDM
cg18153630	-0.0257553	-0.0050186	0.00013847	0.424104	0.28819	0.982659	chr13	99405124	SLC15A1	-195	DMher.down	notDM
cg08351911	0.0290354	0.012832	0.000139315	0.0723017	0.28819	0.969968	chr16	88950075	CBFA2T3	0	DMher.up	notDM
cg20015787	0.015938	0.00279275	0.000140021	0.472447	0.28819	0.985224	chr1	21618050	ECE1	0	DMher.up	notDM
cg10571104	0.0257787	0.00944481	0.000140145	0.135162	0.28819	0.97274	chr19	44039755	ZNF575	0	DMher.up	notDM
cg23163513	0.0479808	0.0456464	0.000143696	0.000191879	0.289273	0.963747	chr11	1481925	BRSK2	0	DMher.up	DMsui.up
cg17566735	0.0383724	0.00689444	0.000144384	0.462298	0.289273	0.984527	chr3	171527257	PLD1	0	DMher.up	notDM
cg22897715	-0.0495306	-0.0304967	0.00014465	0.0133544	0.289273	0.966503	chr11	57192251	SLC43A3	0	DMher.down	notDM
cg21222370	-0.0170968	-0.0132946	0.000144936	0.00200164	0.289273	0.966503	chr9	136023905	RALGDS	0	DMher.down	notDM
cg01598250	-0.0323508	-0.0140945	0.000145062	0.0771864	0.289273	0.969968	chr5	145722855	POU4F3	-2772	DMher.down	notDM
cg05821186	0.0129786	0.00374205	0.000145248	0.239621	0.289273	0.977065	chr4	1198353	SPON2	0	DMher.up	notDM
cg06779253	-0.0514146	-0.00450772	0.000145842	0.71967	0.289273	0.993391	chr1	9375627	SPSB1	0	DMher.down	notDM
cg20133901	-0.0303475	-0.00264666	0.000145988	0.721104	0.289273	0.993459	chr3	51602121	RAD54L2	0	DMher.down	notDM
cg08160871	-0.019374	-0.00899144	0.00014738	0.0603834	0.289273	0.969932	chr19	58175453	ZSCAN4	4850	DMher.down	notDM
cg06186992	0.0417079	0.0106543	0.000148263	0.29773	0.289273	0.978808	chr16	49525139	ZNF423	0	DMher.up	notDM
cg25456747	-0.00877958	-0.00280547	0.000148404	0.193604	0.289273	0.974954	chr15	75074012	CSK	413	DMher.down	notDM
cg12670626	-0.0100372	-0.00426569	0.000149735	0.0852729	0.289273	0.969968	chr20	17550568	DSTN	31	DMher.down	notDM
cg21531679	0.0158439	0.0111814	0.000150343	0.00492575	0.289273	0.966503	chr3	185455026	IGF2BP2	0	DMher.up	notDM
cg05364884	-0.0269466	-0.00780438	0.000151162	0.238858	0.289273	0.976956	chr16	17107768	XYLT1	88413	DMher.down	notDM
cg21858255	-0.0332262	-0.00824892	0.000152473	0.312398	0.289273	0.978808	chr12	104609609	TXNRD1	0	DMher.down	notDM
cg09814128	0.0119565	0.00623152	0.000153332	0.03598	0.289273	0.966503	chr4	178243783	NEIL3	0	DMher.up	notDM
cg09557387	-0.0582278	-0.0339428	0.000153346	0.019408	0.289273	0.966503	chr1	207818395	CR1L	63	DMher.down	notDM
cg15149117	0.0450769	0.007754	0.000153988	0.483538	0.289273	0.985224	chr11	5568008	OR52H1	-1255	DMher.up	notDM
cg03243497	0.0786995	0.0415022	0.000154353	0.0339817	0.289273	0.966503	chr6	31620040	BAG6	0	DMher.up	notDM
cg17913068	-0.011382	-0.00466449	0.000155393	0.0976875	0.289273	0.970149	chr11	70116114	PPFIA1	692	DMher.down	notDM
cg04859219	0.0297845	0.0085456	0.000157877	0.244704	0.289273	0.977296	chr17	16516959	ZNF624	7089	DMher.up	notDM
cg05228945	0.0489608	0.0196762	0.000158391	0.104711	0.289273	0.971194	chr17	79632187	OXLD1	0	DMher.up	notDM
cg06655860	-0.016675	-0.0177936	0.000159202	3.92285e-05	0.289273	0.963747	chr12	66524311	LLPH	0	DMher.down	DMsui.down
cg19508367	-0.0402584	-0.0197241	0.000159252	0.0489154	0.289273	0.969932	chr3	52591502	PBRM1	0	DMher.down	notDM
cg00223899	-0.0163983	0.000493475	0.00015954	0.902549	0.289273	0.997938	chr16	88299326	BANP	-188402	DMher.down	notDM
cg26259627	-0.0178827	-0.00285005	0.000160855	0.517475	0.289273	0.986068	chr12	19592630	AEBP2	0	DMher.down	notDM
cg15545772	-0.0473924	-0.0148107	0.000161424	0.2062	0.289273	0.975401	chr1	179561111	TDRD5	0	DMher.down	notDM
cg24022801	0.0398677	0.021532	0.000161458	0.0305263	0.289273	0.966503	chr20	40029371	CHD6	1799	DMher.up	notDM
cg08085827	-0.0424166	-0.00790947	0.000162411	0.449415	0.289273	0.984254	chr17	71361857	SDK2	0	DMher.down	notDM
cg03948902	0.0404526	0.0377396	0.000162883	0.000280227	0.289273	0.963747	chr1	170669166	PRRX1	0	DMher.up	DMsui.up
cg22971402	-0.0372311	-0.0124895	0.000163274	0.175495	0.289273	0.974034	chr6	33993822	GRM4	0	DMher.down	notDM
cg08333708	0.036115	0.0193086	0.000164544	0.0324227	0.289273	0.966503	chr16	2535757	TBC1D24	0	DMher.up	notDM
cg00398728	-0.0171221	-0.00758772	0.0001651	0.0749684	0.289273	0.969968	chr19	40362928	FCGBP	0	DMher.down	notDM
cg02347527	-0.0182545	-0.00275818	0.000166289	0.540384	0.289273	0.986884	chr12	113916891	LHX5	-7014	DMher.down	notDM
cg01534707	0.0534222	0.0358992	0.000166992	0.00771754	0.289273	0.966503	chr3	57130436	IL17RD	0	DMher.up	notDM
cg09562426	0.0551997	-0.0115008	0.000167621	0.399323	0.289273	0.981642	chr11	71907304	FOLR1	0	DMher.up	notDM
cg19349999	-0.0349677	-0.00449575	0.000168025	0.602553	0.289273	0.98914	chr13	51487527	RNASEH2B	0	DMher.down	notDM
cg15874903	-0.015725	-0.0063848	0.00016863	0.102758	0.289273	0.971128	chr14	38678537	SSTR1	0	DMher.down	notDM
cg11861730	-0.0124922	-0.00472178	0.000170163	0.128609	0.289273	0.97274	chr11	128392683	ETS1	0	DMher.down	notDM
cg08387463	0.024687	0.00697365	0.000170201	0.254566	0.289273	0.977422	chr8	143694547	ARC	0	DMher.up	notDM
cg27472176	0.0598442	0.00612486	0.000170678	0.678737	0.289273	0.991526	chr2	1745828	PXDN	0	DMher.up	notDM
cg03603203	0.031157	0.0121	0.000171656	0.118823	0.289273	0.97274	chr1	31409647	PUM1	0	DMher.up	notDM
cg04330389	0.0479112	0.0396031	0.000172467	0.00122002	0.289273	0.966503	chr19	18084986	KCNN1	0	DMher.up	notDM
cg26992028	0.0556419	0.0153026	0.000173179	0.267829	0.289273	0.978808	chr7	1030287	CYP2W1	-1011	DMher.up	notDM
cg04566512	-0.0104085	-0.00769319	0.000173789	0.00362535	0.289273	0.966503	chr22	46457588	MIRLET7BHG	0	DMher.down	notDM
cg26438105	0.037113	-0.000980142	0.00017535	0.91501	0.289273	0.998506	chr18	5892119	TMEM200C	-16	DMher.up	notDM
cg20161791	0.0288769	0.00701371	0.000177906	0.328311	0.289273	0.978949	chr7	2558431	LFNG	0	DMher.up	notDM
cg11111460	0.0526452	0.0380457	0.000178027	0.00447169	0.289273	0.966503	chr4	183063637	TENM3	1503	DMher.up	notDM
cg07010028	-0.0141638	-0.00817005	0.000179718	0.0221178	0.289273	0.966503	chr14	89878562	FOXN3	0	DMher.down	notDM
cg14210311	0.0216058	0.00192044	0.000179895	0.720057	0.289273	0.9934	chr1	44726943	ERI3	0	DMher.up	notDM
cg08921986	0.0124019	0.000729272	0.000180308	0.812573	0.289273	0.996225	chr3	77366501	ROBO2	0	DMher.up	notDM
cg11454334	0.0725839	0.0289163	0.000180778	0.111062	0.289273	0.97274	chr19	924758	ARID3A	1279	DMher.up	notDM
cg11616100	0.0426058	0.0162118	0.000181136	0.127815	0.289273	0.97274	chr4	54654511	PDGFRA	0	DMher.up	notDM
cg03678729	0.0236522	0.0089374	0.000182513	0.130651	0.289273	0.97274	chr2	144658851	GTDC1	44730	DMher.up	notDM
cg02698576	0.0340078	0.018158	0.000183087	0.0339784	0.289273	0.966503	chr1	151104750	SEMA6C	0	DMher.up	notDM
cg25814612	0.0209442	0.0108239	0.000183096	0.0399692	0.289273	0.968038	chr19	899547	R3HDM4	0	DMher.up	notDM
cg27193345	-0.0143871	-0.00351351	0.000183227	0.326724	0.289273	0.978949	chr6	32975250	HLA-DOA	0	DMher.down	notDM
cg26522351	0.0372482	0.0145404	0.000183992	0.11879	0.289273	0.97274	chr1	204226827	PLEKHA6	0	DMher.up	notDM
cg14813037	0.0190684	0.00453556	0.00018467	0.33967	0.289273	0.97903	chr20	6193833	FERMT1	-89642	DMher.up	notDM
cg00676711	-0.0305757	-0.0178705	0.000184929	0.020725	0.289273	0.966503	chr8	21268342	GFRA2	281188	DMher.down	notDM
cg01412803	0.0154177	0.00262843	0.000185165	0.493229	0.289273	0.985224	chr1	237954364	RYR2	0	DMher.up	notDM
cg14567374	0.028903	0.00317885	0.00018589	0.658279	0.289273	0.990704	chr9	140084348	SSNA1	0	DMher.up	notDM
cg16299813	0.0655761	0.0158578	0.000186168	0.332014	0.289273	0.978949	chr17	79632380	OXLD1	0	DMher.up	notDM
cg01061025	-0.0092219	-0.00495273	0.000186351	0.033196	0.289273	0.966503	chr1	212209225	DTL	0	DMher.down	notDM
cg20978277	0.02471	0.00979774	0.000186793	0.113578	0.289273	0.97274	chr8	28481148	FZD3	-49363	DMher.up	notDM
cg02097309	0.0348195	0.0134286	0.000186876	0.123651	0.289273	0.97274	chr19	13266390	IER2	-672	DMher.up	notDM
cg27055846	0.0320496	0.0113329	0.000187288	0.157625	0.289273	0.973496	chr1	228741287	DUSP5P1	39107	DMher.up	notDM
cg17362861	-0.0192572	-0.01279	0.000188194	0.00898614	0.289273	0.966503	chr7	151107257	WDR86	0	DMher.down	notDM
cg09495939	0.0220846	0.00175662	0.000188676	0.749263	0.289273	0.99428	chr16	53133768	CHD9	0	DMher.up	notDM
cg23665837	0.0303862	0.0123969	0.000189345	0.104006	0.289273	0.971128	chr3	182783243	MCCC1	0	DMher.up	notDM
cg19936731	0.0146004	0.00713282	0.000190041	0.0524658	0.289273	0.969932	chr11	501617	RNH1	0	DMher.up	notDM
cg10514633	-0.0556423	-0.00928658	0.000190889	0.50329	0.289273	0.985224	chr2	74150123	ACTG2	-3343	DMher.down	notDM
cg24099023	-0.0229554	-0.00628129	0.000190993	0.273647	0.289273	0.978808	chr17	56770189	RAD51C	0	DMher.down	notDM
cg11077171	-0.0138428	0.000840467	0.00019111	0.807409	0.289273	0.995954	chr15	74881051	ARID3B	0	DMher.down	notDM
cg01632288	0.0096663	0.00195133	0.00019142	0.418587	0.289273	0.982582	chr19	12880789	HOOK2	0	DMher.up	notDM
cg24769821	0.0417325	0.00789624	0.000192258	0.44839	0.289273	0.98408	chr2	209271785	PTH2R	0	DMher.up	notDM
cg05825950	-0.00757837	-0.00342129	0.000192394	0.0728802	0.289273	0.969968	chr1	207669576	CR1	0	DMher.down	notDM
cg24511341	-0.0265232	-0.0153988	0.000193111	0.0219636	0.289273	0.966503	chr13	111358516	CARS2	-36	DMher.down	notDM
cg11736657	0.035897	0.0138163	0.000193682	0.125375	0.289273	0.97274	chr10	5566849	CALML3	75	DMher.up	notDM
cg27238852	0.0158128	0.00666828	0.000193867	0.0936201	0.289273	0.969992	chr16	58192174	CSNK2A2	0	DMher.up	notDM
cg01281078	0.0191777	0.00313833	0.00019409	0.512138	0.289273	0.985456	chr17	37886864	MIEN1	-76	DMher.up	notDM
cg24867665	-0.0383896	-0.0191187	0.000195207	0.0485865	0.289273	0.969932	chr10	13546094	BEND7	-1118	DMher.down	notDM
cg25819441	-0.0349928	-0.0109248	0.000196267	0.21309	0.289273	0.975502	chr19	38307803	ZNF573	0	DMher.down	notDM
cg04196298	0.0293633	0.0242288	0.00019695	0.00137673	0.289273	0.966503	chr17	1480710	SLC43A2	0	DMher.up	notDM
cg00690082	0.0205128	0.01102	0.000197107	0.0338557	0.289273	0.966503	chr17	40438511	STAT5A	1054	DMher.up	notDM
cg21262776	-0.021804	-0.00625287	0.000197243	0.252554	0.289273	0.977422	chr1	3144113	PRDM16	0	DMher.down	notDM
cg03074214	0.0916493	0.0437058	0.000197962	0.0589595	0.289273	0.969932	chr10	94596568	EXOC6	0	DMher.up	notDM
cg17810098	-0.0134291	-0.00329841	0.000198311	0.326767	0.289273	0.978949	chr22	19929066	TXNRD2	0	DMher.down	notDM
cg00890649	0.0610151	0.0145262	0.000198526	0.341792	0.289273	0.979062	chr6	42987318	KLHDC3	0	DMher.up	notDM
cg05556276	0.020022	0.00459109	0.000200422	0.360112	0.289273	0.980098	chr7	130132161	MEST	0	DMher.up	notDM
cg26900750	0.0322127	0.0073824	0.000200481	0.360384	0.289273	0.980098	chr19	41109870	LTBP4	0	DMher.up	notDM
cg03579904	0.0268114	0.0143741	0.000201162	0.0344775	0.289273	0.966503	chr16	87739430	KLHDC4	1988	DMher.up	notDM
cg21182715	0.0376503	0.014304	0.00020123	0.131327	0.289273	0.97274	chr12	95567919	FGD6	0	DMher.up	notDM
cg02096091	-0.0197514	-0.015795	0.000202079	0.0019278	0.289273	0.966503	chr13	101108903	PCCA	0	DMher.down	notDM
cg25124639	-0.0206246	-0.00961749	0.000202227	0.0650821	0.289273	0.969932	chr7	23221621	NUPL2	0	DMher.down	notDM
cg07108927	0.0726846	0.0264982	0.000202537	0.147605	0.289273	0.97274	chr18	24283669	KCTD1	-46304	DMher.up	notDM
cg24136255	-0.0188864	-0.00616178	0.000202886	0.194486	0.289273	0.975035	chr6	42847615	RPL7L1	56	DMher.down	notDM
cg18119735	0.0248152	0.0134528	0.000203835	0.0327273	0.289273	0.966503	chr1	236850308	ACTN2	0	DMher.up	notDM
cg14160422	0.0188871	0.00051196	0.000204841	0.913765	0.289273	0.998433	chr19	10735548	SLC44A2	0	DMher.up	notDM
cg16372103	0.0345007	0.0187401	0.000206615	0.0325671	0.289273	0.966503	chr5	203701	CCDC127	1174	DMher.up	notDM
cg14018100	0.0486963	0.0228773	0.000206759	0.063569	0.289273	0.969932	chr8	124428910	WDYHV1	55	DMher.up	notDM
cg09601505	0.0274559	0.0124063	0.000206776	0.0741314	0.289273	0.969968	chr12	109162445	SSH1	14021	DMher.up	notDM
cg13398192	-0.0100929	-0.00453342	0.000207207	0.0758806	0.289273	0.969968	chr13	108518152	FAM155A	0	DMher.down	notDM
cg12222574	-0.0156807	-0.00656739	0.000207681	0.0975159	0.289273	0.969992	chr1	231474570	SPRTN	0	DMher.down	notDM
cg08033640	0.0186267	0.00264303	0.0002079	0.5716	0.289273	0.988278	chr11	70419197	SHANK2	0	DMher.up	notDM
cg09624910	0.0149321	0.00667963	0.00020799	0.0771447	0.289273	0.969968	chr15	23035557	NIPA2	-1130	DMher.up	notDM
cg08531052	0.0234323	0.01197	0.000208891	0.0442397	0.289273	0.968038	chr19	49633795	PPFIA3	0	DMher.up	notDM
cg24804145	-0.0174249	-0.0109083	0.000210725	0.0143451	0.289273	0.966503	chr7	158144409	PTPRN2	0	DMher.down	notDM
cg12679792	0.0147308	0.00368924	0.000210855	0.319599	0.289273	0.978808	chr6	168954578	SMOC2	0	DMher.up	notDM
cg07844694	0.0462866	0.0209421	0.000211281	0.0742218	0.289273	0.969968	chr10	98946238	SLIT1	-555	DMher.up	notDM
cg22862635	0.035628	-0.00262845	0.000211532	0.768789	0.289273	0.994919	chr7	157810706	PTPRN2	0	DMher.up	notDM
cg25548415	0.0191518	0.0125236	0.000211641	0.010695	0.289273	0.966503	chr8	145016475	PLEC	0	DMher.up	notDM
cg22990129	0.0274638	0.016128	0.000214051	0.0214826	0.289515	0.966503	chr17	80858893	TBCD	0	DMher.up	notDM
cg13826564	0.0330718	0.016388	0.000214404	0.0512616	0.289515	0.969932	chr11	65306731	LTBP3	0	DMher.up	notDM
cg25303831	0.0179243	0.0127174	0.000214414	0.00583027	0.289515	0.966503	chr13	31544911	TEX26	0	DMher.up	notDM
cg04160753	-0.0269127	0.00146987	0.000214784	0.827897	0.289515	0.996452	chr10	134257307	C10orf91	1407	DMher.down	notDM
cg02805890	0.0283037	0.0130422	0.00021499	0.0694911	0.289515	0.969968	chr6	27778836	HIST1H3H	-522	DMher.up	notDM
cg08786829	-0.0329311	0.00591233	0.00021626	0.475701	0.290111	0.985224	chr7	41739801	INHBA	0	DMher.down	notDM
cg16823023	0.0494177	0.0337277	0.000217158	0.00794344	0.290111	0.966503	chr4	189042690	TRIML2	-12268	DMher.up	notDM
cg05652381	0.0374951	0.00140168	0.000217884	0.881825	0.290111	0.997676	chr3	138043797	NME9	0	DMher.up	notDM
cg02584537	0.018803	0.0119921	0.000218566	0.0129114	0.290111	0.966503	chr10	131569018	MGMT	-3235	DMher.up	notDM
cg06311863	0.0545386	0.030955	0.000218609	0.026324	0.290111	0.966503	chr3	55508686	WNT5A	0	DMher.up	notDM
cg04793268	-0.0441495	-0.00875127	0.00022001	0.431769	0.290851	0.983098	chr11	7728370	OVCH2	-429	DMher.down	notDM
cg11943839	0.0212549	0.0091395	0.000220441	0.0904511	0.290851	0.969992	chr3	47654439	SMARCC1	0	DMher.up	notDM
cg17607722	-0.0343679	-0.00359715	0.000221145	0.67774	0.290938	0.991436	chr17	54230419	ANKFN1	417	DMher.down	notDM
cg04452110	-0.0116578	-0.00716183	0.000222299	0.0166107	0.291616	0.966503	chr5	95297792	ELL2	-17	DMher.down	notDM
cg12405121	0.0677473	0.0286452	0.000222981	0.0961366	0.291672	0.969992	chr7	57072233	ZNF479	115093	DMher.up	notDM
cg02710296	0.0343093	0.0172427	0.000224112	0.0488474	0.292113	0.969932	chr1	182921851	SHCBP1L	0	DMher.up	notDM
cg20979652	0.0175967	0.00892569	0.000224597	0.0468709	0.292113	0.968654	chr8	40791285	ZMAT4	-35942	DMher.up	notDM
cg00583001	-0.0143747	-0.00113584	0.000225734	0.754049	0.292757	0.994622	chr8	102093477	ZNF706	115789	DMher.down	notDM
cg10693058	0.0252546	0.0146318	0.000227273	0.0238389	0.293407	0.966503	chr19	41025658	SPTBN4	0	DMher.up	notDM
cg03837526	0.0289101	0.0107801	0.00022752	0.142103	0.293407	0.97274	chr17	60886284	MARCH10	-579	DMher.up	notDM
cg16361543	0.0553263	0.0447163	0.000228608	0.00190128	0.293978	0.966503	chr11	1299372	TOLLIP	0	DMher.up	notDM
cg06516650	-0.0180916	-0.00678249	0.000229822	0.140287	0.29471	0.97274	chr11	82783039	RAB30	-155	DMher.down	notDM
cg06820990	0.0372113	0.015012	0.000233149	0.113298	0.295014	0.97274	chr10	6162188	RBM17	-2766	DMher.up	notDM
cg22192301	-0.0335398	-0.0118577	0.000233151	0.164444	0.295014	0.974034	chr11	1674088	MOB2	0	DMher.down	notDM
cg22138529	-0.0261251	-0.00698745	0.000233845	0.29175	0.295014	0.978808	chr15	89438128	HAPLN3	0	DMher.down	notDM
cg16206324	-0.0238747	-0.00526901	0.000234106	0.383838	0.295014	0.981422	chr7	2018473	MAD1L1	0	DMher.down	notDM
cg03338633	0.0191203	0.00675242	0.000234901	0.165135	0.295014	0.974034	chr13	105935004	DAOA	183212	DMher.up	notDM
cg19100935	-0.0278637	-0.0103452	0.00023544	0.144825	0.295014	0.97274	chr10	16819529	RSU1	0	DMher.down	notDM
cg16661858	-0.0235883	0.000329652	0.000235572	0.955938	0.295014	0.999352	chr1	1345158	MRPL20	-2465	DMher.down	notDM
cg03046445	-0.0133835	-0.0025419	0.000235938	0.453573	0.295014	0.984473	chr12	26277826	BHLHE41	0	DMher.down	notDM
cg21035402	0.0243404	0.0135411	0.000237816	0.0303652	0.295014	0.966503	chr19	36435543	LRFN3	0	DMher.up	notDM
cg09669354	0.0494283	0.0122977	0.000240388	0.3275	0.295014	0.978949	chr16	1116010	SSTR5-AS1	0	DMher.up	notDM
cg13686044	0.0625769	0.0116094	0.000242097	0.464947	0.295014	0.984987	chr17	14736367	PMP22	396729	DMher.up	notDM
cg10587854	-0.0464505	-0.0108072	0.000242653	0.360011	0.295014	0.980098	chr3	37011630	EPM2AIP1	15727	DMher.down	notDM
cg13264662	0.0363015	0.0246984	0.000243562	0.00867174	0.295014	0.966503	chr14	70826499	SYNJ2BP-COX16	0	DMher.up	notDM
cg04615964	0.0244172	0.00942002	0.000243892	0.130971	0.295014	0.97274	chr6	29591153	GABBR1	0	DMher.up	notDM
cg13396201	0.0141101	0.00962905	0.000243902	0.00848724	0.295014	0.966503	chr5	170883681	FGF18	0	DMher.up	notDM
cg21576809	0.0380043	0.00462385	0.000244458	0.631709	0.295014	0.990033	chr3	141319468	RASA2	0	DMher.up	notDM
cg12189255	-0.034729	-0.0151631	0.00024452	0.0881069	0.295014	0.969968	chr11	44134238	EXT2	0	DMher.down	notDM
cg17329292	-0.0118569	-0.00398026	0.000244688	0.188137	0.295014	0.974034	chr1	33895890	PHC2	0	DMher.down	notDM
cg11944219	-0.0158742	-0.00787693	0.000245303	0.0532744	0.295014	0.969932	chr6	112408507	TUBE1	0	DMher.down	notDM
cg17586988	0.0333325	0.0150656	0.000245411	0.0777538	0.295014	0.969968	chr18	5892245	TMEM200C	-142	DMher.up	notDM
cg14016554	0.0403734	0.0328504	0.000245691	0.00187775	0.295014	0.966503	chr6	31696509	DDAH2	0	DMher.up	notDM
cg27286107	-0.00899741	-0.00652647	0.000245838	0.0052969	0.295014	0.966503	chr3	88108209	CGGBP1	0	DMher.down	notDM
cg17187183	-0.0389733	-0.0252995	0.000246129	0.0121706	0.295014	0.966503	chr4	55093834	PDGFRA	0	DMher.down	notDM
cg01995393	0.0134566	0.00253958	0.000246519	0.457921	0.295014	0.984473	chr19	8563628	PRAM1	0	DMher.up	notDM
cg07796823	0.022377	0.00854646	0.00024801	0.135307	0.295014	0.97274	chr5	45696928	HCN1	-708	DMher.up	notDM
cg20565914	-0.0512583	-0.0293528	0.000248106	0.02642	0.295014	0.966503	chr14	106436787	ADAM6	0	DMher.down	notDM
cg20397078	-0.0409204	-0.024387	0.000248309	0.0210375	0.295014	0.966503	chr7	28966605	TRIL	26369	DMher.down	notDM
cg03995061	0.0252292	-0.00031039	0.000248823	0.961367	0.295014	0.999393	chr8	35097798	UNC5D	0	DMher.up	notDM
cg08708323	-0.0393774	-0.0261196	0.000249026	0.010543	0.295014	0.966503	chr16	1728724	HN1L	0	DMher.down	notDM
cg22753482	0.0131862	0.00213391	0.000249446	0.524636	0.295014	0.986158	chr10	133931456	JAKMIP3	0	DMher.up	notDM
cg25841943	-0.0113681	-0.00722891	0.000250802	0.0141073	0.295851	0.966503	chr10	106113611	CFAP58	0	DMher.down	notDM
cg21452025	0.0116146	0.0031074	0.000255208	0.294782	0.29957	0.978808	chr3	194351124	TMEM44	0	DMher.up	notDM
cg17074821	-0.0161771	-0.0148519	0.000255267	0.000518934	0.29957	0.963747	chr11	75046354	ARRB1	0	DMher.down	DMsui.down
cg01430270	0.0208906	0.0155984	0.000256169	0.00426741	0.299857	0.966503	chr11	491131	PTDSS2	0	DMher.up	notDM
cg15719126	0.0300616	0.021325	0.000257618	0.00651828	0.300383	0.966503	chr11	45907147	MAPK8IP1	0	DMher.up	notDM
cg15722265	-0.0374131	-0.0108692	0.000257934	0.255937	0.300383	0.977422	chr1	224224049	FBXO28	77740	DMher.down	notDM
cg15914335	0.0497501	0.00670444	0.000259305	0.597183	0.300526	0.989103	chr2	1746253	PXDN	0	DMher.up	notDM
cg07889869	0.0325188	0.00910991	0.000259933	0.273454	0.300526	0.978808	chr7	6449156	DAGLB	0	DMher.up	notDM
cg09039751	-0.0150969	-0.00480843	0.000260031	0.21361	0.300526	0.975502	chr11	45672100	CHST1	0	DMher.down	notDM
cg12390895	-0.0602781	-0.0121441	0.000261316	0.430281	0.301248	0.982945	chr5	92946500	FAM172A	6931	DMher.down	notDM
cg21157507	-0.0142075	-0.000297337	0.000262708	0.934602	0.301438	0.999034	chr11	70830058	SHANK2	0	DMher.down	notDM
cg01694488	0.104501	0.0712932	0.000262802	0.00886969	0.301438	0.966503	chr4	1580172	FAM53A	61436	DMher.up	notDM
cg12597066	-0.0258726	-0.00513948	0.000265144	0.437252	0.302633	0.983282	chr17	16473468	ZNF287	-948	DMher.down	notDM
cg19937499	0.033865	0.0016777	0.000265169	0.846109	0.302633	0.99686	chr13	111451902	ING1	-78481	DMher.up	notDM
cg18551822	0.0819852	0.0192284	0.000266421	0.359577	0.303304	0.980098	chr6	2110875	GMDS	0	DMher.up	notDM
cg11145772	0.0334882	0.0011682	0.000267911	0.891375	0.303491	0.997879	chr3	12966188	IQSEC1	0	DMher.up	notDM
cg02320083	0.0400537	0.014547	0.000267915	0.157681	0.303491	0.973496	chr5	171057072	FGF18	-172442	DMher.up	notDM
cg08036502	0.0261704	0.0152223	0.000269153	0.0250708	0.304138	0.966503	chr15	74420511	LOC283731	0	DMher.up	notDM
cg00971891	-0.0175844	5.46166e-05	0.000271403	0.990308	0.304381	0.99974	chr3	88199395	C3orf38	0	DMher.down	notDM
cg11699334	-0.0264966	-0.00840692	0.000272483	0.216987	0.304381	0.976192	chr12	109195889	SSH1	0	DMher.down	notDM
cg17268801	-0.0218666	-0.0125598	0.000274912	0.0271294	0.304381	0.966503	chr19	24269968	ZNF254	0	DMher.down	notDM
cg08229358	-0.037723	-0.0126881	0.000275745	0.191277	0.304381	0.974665	chr1	179544765	NPHS2	0	DMher.down	notDM
cg27471192	-0.0266448	-0.0123582	0.000276759	0.0729878	0.304381	0.969968	chr11	59015338	MPEG1	-34844	DMher.down	notDM
cg24121424	-0.0144663	-0.00828159	0.000277299	0.0277285	0.304381	0.966503	chr7	156801929	MNX1	0	DMher.down	notDM
cg16901862	0.0620177	0.042738	0.000277653	0.00849541	0.304381	0.966503	chr12	563019	B4GALNT3	6524	DMher.up	notDM
cg04594378	-0.0220752	-0.00598996	0.00027793	0.291153	0.304381	0.978808	chr16	85181102	FAM92B	-34988	DMher.down	notDM
cg21750507	0.0119496	0.0023754	0.000277949	0.438586	0.304381	0.983355	chr2	169764700	G6PC2	0	DMher.up	notDM
cg20611126	-0.0278569	-0.00399967	0.000278046	0.575504	0.304381	0.988559	chr15	45927050	SQRDL	0	DMher.down	notDM
cg14496282	0.0465865	0.0211065	0.000278406	0.0798845	0.304381	0.969968	chr7	544525	PDGFA	0	DMher.up	notDM
cg16366262	-0.0200056	-0.00608017	0.000278681	0.237587	0.304381	0.976956	chr1	1118157	TTLL10	0	DMher.down	notDM
cg12344605	-0.0125338	-0.00633717	0.000278703	0.0512061	0.304381	0.969932	chr17	11924919	MAP2K4	0	DMher.down	notDM
cg25550279	0.0295196	0.0121801	0.000281246	0.110403	0.306162	0.97274	chr7	53254983	POM121L12	-150365	DMher.up	notDM
cg07689252	-0.0121656	-0.0072984	0.00028244	0.0214431	0.306162	0.966503	chr2	242714016	GAL3ST2	2224	DMher.down	notDM
cg14191024	-0.0189825	-0.0146562	0.00028274	0.00340283	0.306162	0.966503	chr11	110070509	RDX	0	DMher.down	notDM
cg16514255	-0.0101518	-0.00837814	0.000284421	0.00182306	0.306162	0.966503	chr16	85515594	GSE1	129435	DMher.down	notDM
cg25855565	0.0449158	0.0427323	0.000285585	0.000372706	0.306162	0.963747	chr3	73436384	PDZRN3	0	DMher.up	DMsui.up
cg16014906	0.0374416	0.0108769	0.000286144	0.259729	0.306162	0.9777	chr10	134095321	STK32C	0	DMher.up	notDM
cg00999595	0.0321849	0.0117794	0.000287381	0.156744	0.306162	0.973496	chr20	40320537	CHD6	-73404	DMher.up	notDM
cg07041720	0.0239007	0.00701985	0.000288594	0.25486	0.306162	0.977422	chr7	2556962	LFNG	0	DMher.up	notDM
cg14759342	-0.0101846	-0.00372403	0.00028868	0.157267	0.306162	0.973496	chr5	115911760	SEMA6A	-1209	DMher.down	notDM
cg02160746	0.0237531	0.0226634	0.000290883	0.000365989	0.306162	0.963747	chr17	78487119	RPTOR	31506	DMher.up	DMsui.up
cg08371124	0.0123308	0.00681333	0.000291499	0.0341141	0.306162	0.966503	chr19	48257955	GLTSCR2	0	DMher.up	notDM
cg26687844	-0.0237113	-0.0101957	0.000292076	0.0973697	0.306162	0.969992	chr7	116164935	CAV1	0	DMher.down	notDM
cg17415859	0.0338534	0.0139016	0.000292216	0.113132	0.306162	0.97274	chr7	4218990	SDK1	0	DMher.up	notDM
cg16285854	0.0321837	0.011368	0.000292421	0.172105	0.306162	0.974034	chr11	85469247	SYTL2	0	DMher.up	notDM
cg05720261	-0.0267925	-0.00651525	0.000292665	0.345724	0.306162	0.979301	chr1	40105304	HEYL	0	DMher.down	notDM
cg11776809	-0.014935	-0.010221	0.000293147	0.00921878	0.306162	0.966503	chr4	68411397	CENPC	-141	DMher.down	notDM
cg21217540	0.03419	0.0143741	0.000296401	0.105315	0.306162	0.971374	chr1	110752307	KCNC4	1029	DMher.up	notDM
cg14110086	0.0472498	0.0135019	0.000296483	0.268838	0.306162	0.978808	chr17	53827579	PCTP	761	DMher.up	notDM
cg21310731	0.0389874	0.0218873	0.000297236	0.0316725	0.306162	0.966503	chr8	145618932	CPSF1	0	DMher.up	notDM
cg07962218	0.0341135	0.00862878	0.000298539	0.327548	0.306162	0.978949	chr7	65219954	LOC441242	0	DMher.up	notDM
cg01585794	0.0340082	0.0121176	0.000300255	0.169287	0.306162	0.974034	chr8	27347372	EPHX2	1147	DMher.up	notDM
cg21851282	0.0711734	0.0115675	0.000300509	0.528767	0.306162	0.986328	chr13	106751175	EFNB2	390904	DMher.up	notDM
cg11230251	-0.00878017	-0.00609771	0.00030058	0.0083945	0.306162	0.966503	chr2	224809515	WDFY1	0	DMher.down	notDM
cg14095692	-0.0164705	-0.00506944	0.00030165	0.234566	0.306162	0.97667	chr18	8707237	MTCL1	172	DMher.down	notDM
cg03607644	0.025708	0.0119366	0.000302644	0.0746397	0.306162	0.969968	chr8	134679636	ST3GAL1	-95453	DMher.up	notDM
cg06401966	-0.0192742	-0.0127141	0.000302645	0.0121584	0.306162	0.966503	chr12	2904007	FKBP4	101	DMher.down	notDM
cg27341915	0.0145071	0.0050265	0.000303746	0.181608	0.306162	0.974034	chr16	89618833	SPG7	0	DMher.up	notDM
cg25354918	-0.0134351	-0.0085227	0.000304246	0.0157793	0.306162	0.966503	chr2	100170766	AFF3	0	DMher.down	notDM
cg07224726	0.0444469	0.0177413	0.000305631	0.124698	0.306162	0.97274	chr5	115298511	LVRN	0	DMher.up	notDM
cg24252656	-0.028191	-0.0060672	0.000305978	0.405324	0.306162	0.982078	chr4	20884321	KCNIP4	0	DMher.down	notDM
cg17959486	0.0610283	0.0141133	0.000306841	0.371494	0.306162	0.980523	chr7	26442823	SNX10	-28874	DMher.up	notDM
cg13464260	0.0345935	-0.00962217	0.000307468	0.283044	0.306162	0.978808	chr9	86573761	C9orf64	-1860	DMher.up	notDM
cg24300347	0.0118036	0.00238668	0.000307615	0.434395	0.306162	0.983186	chr18	33164905	GALNT1	0	DMher.up	notDM
cg23413547	-0.0507342	-0.0040849	0.00030802	0.755234	0.306162	0.994645	chr4	3571527	LRPAP1	-37303	DMher.down	notDM
cg06161752	-0.0181865	-0.00611517	0.000308227	0.195212	0.306162	0.975035	chr1	100715424	DBT	-15	DMher.down	notDM
cg12585158	-0.0154413	-0.00188737	0.000308504	0.63621	0.306162	0.990222	chr3	121265726	POLQ	-873	DMher.down	notDM
cg20025630	0.0164092	0.00416481	0.000308668	0.327152	0.306162	0.978949	chr6	31668777	ABHD16A	0	DMher.up	notDM
cg18152311	-0.0120368	-0.00853692	0.000309419	0.00728608	0.306162	0.966503	chr8	130951244	FAM49B	0	DMher.down	notDM
cg04528060	-0.0282455	-0.0207173	0.000311119	0.00560889	0.306162	0.966503	chr4	57371868	ARL9	0	DMher.down	notDM
cg13365822	-0.0295429	0.00298172	0.000311198	0.696242	0.306162	0.992284	chr5	167288661	TENM2	0	DMher.down	notDM
cg19776877	0.0252105	0.016607	0.000311355	0.0124593	0.306162	0.966503	chr1	21929913	RAP1GAP	0	DMher.up	notDM
cg03021505	-0.0383637	-0.0240569	0.00031346	0.0172244	0.306162	0.966503	chr10	65479109	REEP3	-94226	DMher.down	notDM
cg01139016	-0.0345696	-0.00759389	0.000313894	0.396659	0.306162	0.981635	chr2	236656087	AGAP1	0	DMher.down	notDM
cg10910080	0.0415598	-0.00323809	0.000314783	0.763288	0.306162	0.994834	chr12	64264894	SRGAP1	0	DMher.up	notDM
cg11784243	-0.0260814	-0.00690344	0.000314997	0.307735	0.306162	0.978808	chr6	25369563	CARMIL1	0	DMher.down	notDM
cg17870945	0.028391	0.000581238	0.00031512	0.936914	0.306162	0.999034	chr22	37770344	ELFN2	0	DMher.up	notDM
cg01985106	0.0273653	0.0136411	0.000315209	0.0567757	0.306162	0.969932	chr4	155469629	PLRG1	0	DMher.up	notDM
cg16481365	0.0267307	-0.000897249	0.000317287	0.896807	0.306162	0.997938	chr14	105554352	GPR132	-22598	DMher.up	notDM
cg08558500	-0.0232094	-0.00572584	0.000317351	0.341839	0.306162	0.979062	chr4	4249607	TMEM128	0	DMher.down	notDM
cg07606234	0.0387312	0.0299468	0.000317422	0.00363893	0.306162	0.966503	chr14	24551147	NRL	0	DMher.up	notDM
cg20034372	0.0323369	0.0172413	0.000318191	0.0420667	0.306162	0.968038	chr15	37179610	MEIS2	3612	DMher.up	notDM
cg12153709	0.0238085	0.0102262	0.000318331	0.0999591	0.306162	0.970536	chr19	56196971	EPN1	0	DMher.up	notDM
cg16334849	0.011505	0.00464738	0.000318363	0.121475	0.306162	0.97274	chr8	36636869	KCNU1	4973	DMher.up	notDM
cg13858747	0.0108719	0.0038674	0.000318938	0.17198	0.306162	0.974034	chr11	1331831	TOLLIP-AS1	0	DMher.up	notDM
cg14837148	0.034591	0.0100526	0.00031948	0.26361	0.306162	0.978435	chr15	68810195	CORO2B	61113	DMher.up	notDM
cg17657737	0.0507597	0.00640652	0.000320369	0.626286	0.306162	0.989761	chr3	45224950	CDCP1	-37036	DMher.up	notDM
cg23650279	0.0346604	0.00169834	0.000320961	0.849978	0.306162	0.996954	chr2	239072961	ILKAP	6082	DMher.up	notDM
cg26769118	0.00845063	0.00184085	0.000321354	0.401457	0.306162	0.981932	chr10	394632	DIP2C	0	DMher.up	notDM
cg22836359	0.0298989	0.012568	0.000321913	0.10759	0.306162	0.97207	chr12	6933548	GPR162	0	DMher.up	notDM
cg02800396	0.0391367	0.034523	0.000322731	0.00100889	0.306301	0.966503	chr11	64532971	SF1	0	DMher.up	notDM
cg00144022	0.0309933	0.00543296	0.00032496	0.499606	0.306343	0.985224	chr12	122488854	BCL7A	0	DMher.up	notDM
cg02349264	-0.0317678	-0.00674313	0.000324987	0.413968	0.306343	0.982467	chr16	8960833	CARHSP1	0	DMher.down	notDM
cg00181439	-0.0198809	-0.00544776	0.000325374	0.292325	0.306343	0.978808	chr6	78172691	HTR1B	0	DMher.down	notDM
cg24932241	-0.0482458	-0.0200692	0.000325459	0.111538	0.306343	0.97274	chr11	442077	ANO9	-66	DMher.down	notDM
cg24744501	-0.0158918	-0.00986985	0.000326185	0.018635	0.306395	0.966503	chr2	207024175	NDUFS1	0	DMher.down	notDM
cg11084718	-0.0309056	-0.00754113	0.000326887	0.348227	0.306424	0.979301	chr12	93834066	UBE2N	0	DMher.down	notDM
cg03322424	-0.00992514	-0.00452879	0.000329443	0.0816659	0.306834	0.969968	chr5	16936927	MYO10	-542	DMher.down	notDM
cg02333960	0.0515111	0.023271	0.000329937	0.0847182	0.306834	0.969968	chr7	1012935	ADAP1	0	DMher.up	notDM
cg16310774	-0.00901637	-0.00260816	0.000330039	0.267016	0.306834	0.978808	chr5	64920439	TRAPPC13	119	DMher.down	notDM
cg24360269	-0.0340801	-0.0132214	0.000331391	0.137929	0.306834	0.97274	chr1	148527081	NBPF15	31107	DMher.down	notDM
cg00533182	0.030203	0.0215846	0.000333239	0.00718649	0.306834	0.966503	chr8	145726136	PPP1R16A	0	DMher.up	notDM
cg04822278	-0.0952017	0.0327992	0.000333348	0.187232	0.306834	0.974034	chr12	125023878	NCOR2	0	DMher.down	notDM
cg01768814	-0.0368473	0.00657837	0.000333628	0.492639	0.306834	0.985224	chr17	65437355	PITPNC1	0	DMher.down	notDM
cg13855662	0.0409772	0.00419707	0.000334307	0.693609	0.306834	0.992177	chr17	80303351	SECTM1	-11430	DMher.up	notDM
cg10698910	0.0232882	0.00286096	0.000334372	0.636629	0.306834	0.990264	chr22	50716403	PLXNB2	0	DMher.up	notDM
cg02866639	0.0352644	0.0130711	0.000334638	0.156421	0.306834	0.973496	chr17	1808743	RPA1	-5895	DMher.up	notDM
cg09510476	0.0378307	0.0246285	0.000335267	0.0140125	0.306834	0.966503	chr16	767325	METRN	0	DMher.up	notDM
cg03828494	0.0521833	0.0276669	0.000335422	0.0440516	0.306834	0.968038	chr17	62206982	ERN1	0	DMher.up	notDM
cg02608596	0.0228042	-0.000535543	0.000336063	0.928022	0.306834	0.998982	chr19	4343422	MPND	102	DMher.up	notDM
cg02087075	0.0196925	0.0145597	0.000336958	0.00553115	0.307037	0.966503	chr6	44226395	NFKBIE	0	DMher.up	notDM
cg12484845	0.0231693	0.00803885	0.00033913	0.184754	0.307985	0.974034	chr19	20585212	ZNF826P	0	DMher.up	notDM
cg00636390	0.0178663	0.0170064	0.00033958	0.000437925	0.307985	0.963747	chr8	57027352	MOS	-811	DMher.up	DMsui.up
cg01861349	0.0321988	0.0134915	0.000340022	0.110203	0.307985	0.97274	chr15	75198956	FAM219B	0	DMher.up	notDM
cg26163699	0.0254589	0.00429716	0.000341684	0.517269	0.308878	0.985986	chr3	3842703	LRRN1	0	DMher.up	notDM
cg13245615	-0.0103527	-0.00585141	0.000343164	0.0324221	0.309207	0.966503	chr3	169685278	SEC62	0	DMher.down	notDM
cg25061349	0.0554773	0.0268654	0.000343403	0.065813	0.309207	0.969932	chr6	43337791	ZNF318	-610	DMher.up	notDM
cg16179125	0.0327917	0.0306479	0.00034561	0.000555282	0.309786	0.963747	chr20	57582121	CTSZ	0	DMher.up	DMsui.up
cg06211579	0.0245475	0.0110245	0.000345762	0.0876781	0.309786	0.969968	chr22	24200019	SLC2A11	0	DMher.up	notDM
cg03357952	0.0279179	0.00378499	0.000346082	0.60316	0.309786	0.98914	chr4	1027974	FGFRL1	-7288	DMher.up	notDM
cg00421541	0.0228919	0.0118562	0.000347603	0.0496755	0.310539	0.969932	chr1	218334134	RRP15	124495	DMher.up	notDM
cg25140066	-0.00807626	-0.00115234	0.000349216	0.584606	0.310797	0.988731	chr2	30670679	LCLAT1	0	DMher.down	notDM
cg09320690	0.0328269	0.0313697	0.000349254	0.000428896	0.310797	0.963747	chr19	48216502	EHD2	99	DMher.up	DMsui.up
cg22962714	0.0503764	0.0177678	0.000350457	0.178789	0.310844	0.974034	chr6	155051216	SCAF8	3296	DMher.up	notDM
cg09047471	-0.0224129	-0.0144925	0.000351246	0.0150037	0.310844	0.966503	chr8	56792345	LYN	41	DMher.down	notDM
cg04434896	-0.0237736	-0.0166964	0.000351692	0.00846542	0.310844	0.966503	chr8	23562003	NKX2-6	0	DMher.down	notDM
cg20336624	0.0241834	0.0167458	0.000352251	0.00939906	0.310844	0.966503	chr6	33381846	PHF1	0	DMher.up	notDM
cg26181731	0.0717368	0.0706749	0.000352712	0.000295072	0.310844	0.963747	chr3	104078476	ALCAM	1007081	DMher.up	DMsui.up
cg19133443	0.0548778	0.0237687	0.000354537	0.100007	0.311851	0.970536	chr10	63174851	TMEM26	0	DMher.up	notDM
cg17036458	-0.0642053	0.00644434	0.000355461	0.700828	0.312035	0.992386	chr17	28037399	SSH2	0	DMher.down	notDM
cg16472834	0.0434909	0.0157931	0.000356516	0.166992	0.312035	0.974034	chr2	231533021	CAB39	44536	DMher.up	notDM
cg16174121	-0.0272738	-0.00854575	0.000356796	0.232412	0.312035	0.97667	chr11	47736254	AGBL2	0	DMher.down	notDM
cg15687869	0.0385985	0.0166874	0.000357624	0.100845	0.31216	0.970689	chr8	1411921	DLGAP2	37611	DMher.up	notDM
cg16058498	-0.020881	-0.0104479	0.000358516	0.0583374	0.312342	0.969932	chr7	50801346	GRB10	0	DMher.down	notDM
cg13476133	-0.0254199	-0.0165197	0.000359658	0.0146999	0.31274	0.966503	chr7	44185646	GCK	0	DMher.down	notDM
cg27425719	-0.0120681	0.00129075	0.000363666	0.682804	0.315624	0.991733	chr7	149571146	ATP6V0E2	0	DMher.down	notDM
cg26624794	-0.0193778	-0.00374993	0.0003644	0.460298	0.315661	0.984473	chr5	172332685	ERGIC1	0	DMher.down	notDM
cg19807361	-0.0142213	-0.00429283	0.000365771	0.250737	0.316249	0.977422	chr1	65720909	DNAJC6	0	DMher.down	notDM
cg01585985	-0.0197175	-0.0073535	0.000366833	0.156889	0.316279	0.973496	chr5	176730172	RAB24	0	DMher.down	notDM
cg11662264	-0.0154847	-0.0053474	0.000367192	0.189555	0.316279	0.974125	chr10	90967052	CH25H	0	DMher.down	notDM
cg05082493	-0.0123976	-0.00305329	0.000370287	0.348511	0.318344	0.979301	chr10	29011520	BAMBI	-39652	DMher.down	notDM
cg03670835	-0.011036	-0.00115106	0.000373542	0.690883	0.318717	0.992152	chr19	10426826	RAVER1	63	DMher.down	notDM
cg20147920	0.101367	0.0281856	0.00037394	0.290601	0.318717	0.978808	chr10	52008805	ASAH2	-435	DMher.up	notDM
cg17653203	0.0179299	0.00569441	0.00037463	0.227969	0.318717	0.97667	chr4	2933715	MFSD10	0	DMher.up	notDM
cg12296860	0.0218222	0.00759769	0.000376126	0.186829	0.318717	0.974034	chr11	46409428	CHRM4	-1321	DMher.up	notDM
cg19010858	-0.0382757	-0.0171984	0.000378313	0.0897653	0.318717	0.969968	chr15	30396121	GOLGA8T	31869	DMher.down	notDM
cg05529157	0.0195935	0.00930365	0.000379	0.0733259	0.318717	0.969968	chr3	110790767	NECTIN3	0	DMher.up	notDM
cg21133433	-0.013518	-0.00811479	0.000379247	0.024421	0.318717	0.966503	chr4	169991796	SH3RF1	23611	DMher.down	notDM
cg00902195	-0.00748574	-0.00154992	0.000379406	0.431128	0.318717	0.983098	chr12	33592500	SYT10	0	DMher.down	notDM
cg06696028	0.0393415	0.0310628	0.000381071	0.00343579	0.318717	0.966503	chr22	31302132	OSBP2	0	DMher.up	notDM
cg26982271	0.0501634	0.0282888	0.000381635	0.0342593	0.318717	0.966503	chr19	36365679	APLP1	0	DMher.up	notDM
cg27530136	0.0433945	0.0232026	0.000381921	0.0444375	0.318717	0.968038	chr1	156782996	SH2D2A	0	DMher.up	notDM
cg12867853	-0.0237083	-0.0115625	0.00038202	0.0661878	0.318717	0.969932	chr22	44351301	SAMM50	0	DMher.down	notDM
cg14391240	-0.0358952	-0.0155578	0.00038479	0.101964	0.318717	0.971128	chr9	36802634	PAX5	35897	DMher.down	notDM
cg13942136	-0.0335916	-0.00176124	0.000385012	0.84188	0.318717	0.996638	chr1	17313584	ATP13A2	0	DMher.down	notDM
cg16177058	0.031442	0.012449	0.000385488	0.1347	0.318717	0.97274	chr17	79862475	PCYT2	0	DMher.up	notDM
cg26174226	0.0213911	-0.000164635	0.00038737	0.976647	0.318717	0.99974	chr8	58114915	IMPAD1	-208485	DMher.up	notDM
cg20610274	-0.020818	-0.0121637	0.000387575	0.0286295	0.318717	0.966503	chr1	110745892	SLC6A17	-1069	DMher.down	notDM
cg06933777	0.0343958	0.00801391	0.000388494	0.376823	0.318717	0.980613	chr18	36215539	CELF4	-1069539	DMher.up	notDM
cg24114822	0.0549797	0.0199542	0.000389025	0.170153	0.318717	0.974034	chr1	84542225	PRKACB	1520	DMher.up	notDM
cg01919628	-0.00853035	-0.00681418	0.000389315	0.00314269	0.318717	0.966503	chr13	37633193	SUPT20H	0	DMher.down	notDM
cg05825855	-0.0359505	-0.0140344	0.00038972	0.14052	0.318717	0.97274	chr13	75770262	CTAGE11P	41627	DMher.down	notDM
cg02620361	-0.0426917	-0.0137217	0.000389985	0.22395	0.318717	0.97667	chr7	115117424	MDFIC	-457454	DMher.down	notDM
cg03885119	0.0508695	-0.000593462	0.000390736	0.964633	0.318717	0.999393	chr10	117885028	GFRA1	0	DMher.up	notDM
cg22047977	-0.0365432	-0.00333171	0.000391397	0.729083	0.318717	0.993519	chr17	62962070	GNA13	43337	DMher.down	notDM
cg16385878	-0.0198326	-0.0172871	0.000391576	0.00135016	0.318717	0.966503	chr14	60179235	RTN1	0	DMher.down	notDM
cg04340595	0.0294809	0.0118112	0.000392846	0.130768	0.318717	0.97274	chr1	9789174	CLSTN1	0	DMher.up	notDM
cg03780701	0.0372205	0.012387	0.000393513	0.208448	0.318717	0.975401	chr8	38965386	ADAM32	0	DMher.up	notDM
cg24101638	0.0420595	0.0180636	0.000394303	0.10574	0.318717	0.971449	chr19	35982442	KRTDAP	-1009	DMher.up	notDM
cg20916500	0.0169262	0.00389042	0.00039499	0.383898	0.318717	0.981422	chr8	652685	ERICH1	0	DMher.up	notDM
cg15532408	0.00812293	0.00460289	0.00039782	0.0340024	0.318717	0.966503	chr7	151083252	WDR86	0	DMher.up	notDM
cg20785715	-0.0236856	-0.0109854	0.000398864	0.0813383	0.318717	0.969968	chr8	144718023	ZNF623	160	DMher.down	notDM
cg02928278	0.0150566	-0.000173508	0.000399652	0.965128	0.318717	0.999431	chr6	29574918	GABBR1	0	DMher.up	notDM
cg20810675	0.033057	0.0120229	0.000400666	0.170268	0.318717	0.974034	chr4	171604188	AADAT	-592816	DMher.up	notDM
cg15766591	-0.0272449	-0.0142495	0.000400697	0.0500264	0.318717	0.969932	chr2	85664771	SH2D6	-619	DMher.down	notDM
cg22867066	-0.0293518	-0.010391	0.000401003	0.181828	0.318717	0.974034	chr7	128694666	TNPO3	0	DMher.down	notDM
cg20397692	0.0179204	0.0055928	0.000401254	0.238617	0.318717	0.976956	chr6	32802598	TAP2	0	DMher.up	notDM
cg09919392	-0.0471768	-0.0130099	0.000401308	0.297278	0.318717	0.978808	chr16	34809677	LINC00273	-847174	DMher.down	notDM
cg02418535	0.0244375	0.000462757	0.000401858	0.942754	0.318717	0.999034	chr3	100052640	NIT2	922	DMher.up	notDM
cg22086322	0.0136649	0.0110795	0.000402437	0.00281017	0.318717	0.966503	chr12	49393166	DDN	-78	DMher.up	notDM
cg06555020	-0.0331107	-0.0146478	0.000402606	0.0963729	0.318717	0.969992	chr11	124960354	SLC37A2	0	DMher.down	notDM
cg10020325	-0.0217625	-0.0059032	0.000403343	0.305399	0.318717	0.978808	chr2	220362163	GMPPA	1424	DMher.down	notDM
cg02989230	-0.0210461	-0.00601464	0.00040451	0.280508	0.318717	0.978808	chr10	127588031	FANK1	0	DMher.down	notDM
cg23928920	0.0216916	0.00630332	0.000406178	0.272719	0.318717	0.978808	chr15	92944756	ST8SIA2	0	DMher.up	notDM
cg02410830	0.0676019	0.0294837	0.000406301	0.101337	0.318717	0.971128	chr8	55012178	LYPLA1	0	DMher.up	notDM
cg23298114	-0.0339548	-0.0131157	0.000406919	0.146074	0.318717	0.97274	chr8	118933411	EXT1	0	DMher.down	notDM
cg08961906	-0.00988362	-0.00414051	0.000408975	0.115497	0.318717	0.97274	chr10	135121726	TUBGCP2	0	DMher.down	notDM
cg14646081	0.0404432	0.0203755	0.000409288	0.0592648	0.318717	0.969932	chr9	71691305	FXN	0	DMher.up	notDM
cg04418330	0.0323568	0.0148173	0.000409486	0.0858424	0.318717	0.969968	chr16	2177155	PKD1	0	DMher.up	notDM
cg20309339	0.0478248	0.0249637	0.000409993	0.050888	0.318717	0.969932	chr13	60912242	TDRD3	58349	DMher.up	notDM
cg02968918	-0.0148948	-0.00513071	0.000410773	0.194629	0.318717	0.975035	chr4	184908541	STOX2	0	DMher.down	notDM
cg03718883	0.0567401	-0.00484557	0.000411372	0.746594	0.318717	0.994151	chr11	2098414	IGF2	51928	DMher.up	notDM
cg23751407	-0.0194457	-0.0140168	0.000412034	0.00766012	0.318717	0.966503	chr10	122739127	WDR11	-70089	DMher.down	notDM
cg15250373	0.0375886	0.0191496	0.00041381	0.0567491	0.318717	0.969932	chr12	106461007	NUAK1	0	DMher.up	notDM
cg13833831	0.0155809	0.00483326	0.000414216	0.242642	0.318717	0.977184	chr19	3802558	MATK	-748	DMher.up	notDM
cg03217966	-0.00942452	-0.00138809	0.000416643	0.577965	0.318717	0.988628	chr6	31865728	C2	0	DMher.down	notDM
cg10970409	-0.0222896	-0.00756028	0.000417786	0.202094	0.318717	0.975374	chr3	42543566	VIPR1	0	DMher.down	notDM
cg17762617	-0.0105342	-0.00284223	0.000418406	0.309392	0.318717	0.978808	chr12	118573850	PEBP1	20	DMher.down	notDM
cg23205874	-0.0189743	-0.0136826	0.000418647	0.00771138	0.318717	0.966503	chr20	62711523	OPRL1	0	DMher.down	notDM
cg15084758	-0.0260523	0.00309234	0.000419953	0.653982	0.318717	0.990704	chr18	658390	TYMS	0	DMher.down	notDM
cg25253424	0.00950845	0.00212619	0.000419979	0.399198	0.318717	0.981639	chr10	120519967	CACUL1	-5209	DMher.up	notDM
cg11514462	0.0133094	0.00364984	0.000419998	0.301733	0.318717	0.978808	chr11	121001293	TECTA	0	DMher.up	notDM
cg26596975	0.0171447	0.00656507	0.000421844	0.150727	0.318717	0.972824	chr7	75189250	HIP1	0	DMher.up	notDM
cg11378052	-0.0156508	-0.0122476	0.000422271	0.00399668	0.318717	0.966503	chr14	74027058	ACOT1	0	DMher.down	notDM
cg07323350	-0.0337916	-0.0180933	0.000422754	0.0458606	0.318717	0.968038	chr11	123986080	VWA5A	31	DMher.down	notDM
cg05146074	0.0155193	0.00790429	0.00042302	0.0572447	0.318717	0.969932	chr22	35652408	HMGXB4	1037	DMher.up	notDM
cg27534696	-0.0102299	-0.00188991	0.000423026	0.486051	0.318717	0.985224	chr6	42847292	RPL7L1	379	DMher.down	notDM
cg24578857	0.0174334	0.00582174	0.00042329	0.209561	0.318717	0.975401	chr17	17110207	PLD6	-561	DMher.up	notDM
cg22318872	-0.017815	-0.00584898	0.000424952	0.217406	0.318717	0.97626	chr18	11690145	GNAL	0	DMher.down	notDM
cg19093370	0.0170845	0.00623852	0.000424977	0.170595	0.318717	0.974034	chr17	17110180	PLD6	-534	DMher.up	notDM
cg04298323	0.0367888	0.011434	0.000425214	0.242737	0.318717	0.977184	chr10	95372195	PDE6C	150	DMher.up	notDM
cg26958735	-0.0112511	-0.00143304	0.00042535	0.630916	0.318717	0.989976	chr3	130236259	COL6A5	-32569	DMher.down	notDM
cg14372452	0.0360894	0.01562	0.000425798	0.105218	0.318717	0.971374	chr9	138152543	C9orf62	82552	DMher.up	notDM
cg25513665	0.0689751	0.019722	0.000427233	0.282382	0.318717	0.978808	chr7	6921561	CCZ1B	-55635	DMher.up	notDM
cg15859390	-0.0234236	-0.0112751	0.000427663	0.0722318	0.318717	0.969968	chr4	184908510	STOX2	0	DMher.down	notDM
cg02690169	-0.0422752	-0.0267667	0.000427865	0.0189114	0.318717	0.966503	chr18	14430704	POTEC	81033	DMher.down	notDM
cg14457132	-0.0302986	-0.0140975	0.000427878	0.0820856	0.318717	0.969968	chr6	7389888	CAGE1	0	DMher.down	notDM
cg08126875	-0.0206886	-0.00879914	0.000428003	0.111433	0.318717	0.97274	chr6	125743207	HDDC2	-119925	DMher.down	notDM
cg24072927	-0.0344128	0.00261576	0.000428382	0.774352	0.318717	0.994919	chr7	157809451	PTPRN2	0	DMher.down	notDM
cg07737564	-0.0178494	-0.00416782	0.00042905	0.379598	0.318717	0.981167	chr19	44556258	ZNF223	0	DMher.down	notDM
cg00371107	0.0510288	0.0197237	0.000430353	0.147626	0.318717	0.97274	chr1	27023736	ARID1A	0	DMher.up	notDM
cg19456938	0.0313919	0.00739629	0.000431607	0.375554	0.318717	0.980523	chr3	114012806	TIGIT	0	DMher.up	notDM
cg14443558	-0.00994306	-0.00488982	0.000432289	0.0666249	0.318717	0.969932	chr11	122855722	BSX	-3343	DMher.down	notDM
cg00418071	0.0345086	0.00863965	0.000433124	0.346691	0.318717	0.979301	chr1	86073001	CYR61	-23353	DMher.up	notDM
cg03323462	0.0304643	0.00957882	0.000433282	0.238043	0.318717	0.976956	chr17	35300677	LHX1	0	DMher.up	notDM
cg26958741	-0.0131489	-0.00730342	0.000434079	0.0389258	0.318717	0.967156	chr12	111358470	MYL2	-66	DMher.down	notDM
cg07989511	-0.0156249	-0.0102398	0.000434092	0.0153562	0.318717	0.966503	chr15	78730357	IREB2	161	DMher.down	notDM
cg00288957	0.0200382	0.012328	0.000434272	0.0225889	0.318717	0.966503	chr15	65203541	ANKDD1A	560	DMher.up	notDM
cg20050761	0.0166814	0.00672422	0.0004344	0.131539	0.318717	0.97274	chr7	130131923	MEST	0	DMher.up	notDM
cg27449793	-0.0239217	-0.0179681	0.000435099	0.0057458	0.318717	0.966503	chr6	32006074	CYP21A2	19	DMher.down	notDM
cg11964349	0.0198427	0.0100361	0.000435345	0.0595356	0.318717	0.969932	chr1	243652623	SDCCAG8	0	DMher.up	notDM
cg01597373	-0.0221315	-0.00945532	0.000435646	0.110356	0.318717	0.97274	chr16	760760	METRN	4413	DMher.down	notDM
cg04701596	0.0233157	0.0113632	0.000435853	0.0692385	0.318717	0.969968	chr2	238707009	RBM44	379	DMher.up	notDM
cg01699819	0.0335806	0.0219045	0.000436615	0.0158708	0.318717	0.966503	chr7	1052092	C7orf50	0	DMher.up	notDM
cg21528273	0.0291714	0.0117596	0.000437571	0.131742	0.318717	0.97274	chr1	44056889	PTPRF	0	DMher.up	notDM
cg18597677	0.0169581	0.00439566	0.00043853	0.330504	0.318717	0.978949	chr12	132330088	MMP17	0	DMher.up	notDM
cg03244277	0.0490318	0.0285465	0.000439712	0.0308163	0.318717	0.966503	chr4	75310450	AREG	403	DMher.up	notDM
cg04128307	-0.0343936	-0.0165717	0.000440088	0.0726144	0.318717	0.969968	chr16	75018930	WDR59	0	DMher.down	notDM
cg19605915	0.0139707	0.00137509	0.00044043	0.711139	0.318717	0.992742	chr6	12018635	HIVEP1	0	DMher.up	notDM
cg08328160	0.0262892	0.00753754	0.000440898	0.282294	0.318717	0.978808	chr6	32151394	RNF5	0	DMher.up	notDM
cg12564291	-0.0159817	-0.00409133	0.000441235	0.336727	0.318717	0.979	chr17	33307470	LIG3	47	DMher.down	notDM
cg07549715	0.0223351	0.0135171	0.000443142	0.0250442	0.318861	0.966503	chr20	3024204	GNRH2	64	DMher.up	notDM
cg12344546	0.0354278	0.0191875	0.000443592	0.0442891	0.318861	0.968038	chr3	69193657	LMOD3	-21911	DMher.up	notDM
cg16565294	0.0281661	0.0219349	0.000444138	0.00431662	0.318861	0.966503	chr14	51713038	TMX1	0	DMher.up	notDM
cg05737682	0.0403335	0.00970204	0.000445213	0.366895	0.318861	0.980396	chr16	3021802	PAQR4	0	DMher.up	notDM
cg03124313	-0.0294501	-0.0108236	0.000447791	0.169668	0.318861	0.974034	chr19	36036028	GAPDHS	0	DMher.down	notDM
cg26932860	-0.0214221	-0.0122367	0.000447805	0.0342791	0.318861	0.966503	chr7	75938875	HSPB1	-5261	DMher.down	notDM
cg02056809	-0.0251387	-0.0160587	0.000448713	0.0183419	0.318861	0.966503	chr16	33605185	TP53TG3B	-340466	DMher.down	notDM
cg26831184	0.0609995	0.0171978	0.000448788	0.291034	0.318861	0.978808	chr1	247314923	ZNF124	0	DMher.up	notDM
cg09754197	0.0339309	0.0160996	0.00044951	0.0774921	0.318861	0.969968	chr6	7113738	RREB1	0	DMher.up	notDM
cg02997735	0.0208709	0.0140025	0.000450277	0.0134312	0.318861	0.966503	chr19	44096738	IRGQ	0	DMher.up	notDM
cg21203781	0.0273881	0.0161075	0.000451233	0.0295353	0.318861	0.966503	chr2	51254132	NRXN1	0	DMher.up	notDM
cg11795854	-0.0619968	-0.0188989	0.000451317	0.254108	0.318861	0.977422	chr5	72598965	TMEM174	-127995	DMher.down	notDM
cg06666281	0.020711	0.00660442	0.000451678	0.233087	0.318861	0.97667	chr3	119305506	ADPRH	0	DMher.up	notDM
cg27173469	-0.0253391	-0.0142474	0.000452029	0.0372549	0.318861	0.966503	chr7	82509937	PCLO	0	DMher.down	notDM
cg12511137	0.0220113	0.0140385	0.000452135	0.0185929	0.318861	0.966503	chr13	113477810	ATP11A	0	DMher.up	notDM
cg18462916	0.0295061	0.0143718	0.000453011	0.0702604	0.318861	0.969968	chr13	113918539	CUL4A	0	DMher.up	notDM
cg16153986	-0.0100736	-0.00521163	0.00045393	0.0548682	0.318861	0.969932	chr5	131132572	RAPGEF6	0	DMher.down	notDM
cg23066587	0.0253719	0.00347829	0.000454298	0.607048	0.318861	0.98914	chr6	170500942	LOC154449	62480	DMher.up	notDM
cg14705099	-0.0114585	-0.00592478	0.000455202	0.0550558	0.318861	0.969932	chr6	124125371	NKAIN2	0	DMher.down	notDM
cg24123355	-0.020067	-0.014956	0.000455522	0.00629987	0.318861	0.966503	chr14	102904584	TECPR2	0	DMher.down	notDM
cg01573470	0.0266854	0.023221	0.000456451	0.00156233	0.318861	0.966503	chr16	2303733	RNPS1	0	DMher.up	notDM
cg04685747	-0.0263807	-0.0057187	0.000456975	0.416901	0.318861	0.982467	chr19	8458793	RAB11B	0	DMher.down	notDM
cg13516796	-0.0128114	-0.00311811	0.000457922	0.362396	0.318861	0.980293	chr16	5122251	ALG1	0	DMher.down	notDM
cg07015190	-0.031229	-0.0124168	0.000458704	0.13853	0.318861	0.97274	chr6	167276275	RPS6KA2	-504	DMher.down	notDM
cg04506585	-0.015993	-0.00250895	0.00046028	0.556712	0.318861	0.987622	chr17	70116204	SOX9	957	DMher.down	notDM
cg26927232	0.0267958	0.0189456	0.000460659	0.00945442	0.318861	0.966503	chr17	2135631	SMG6	0	DMher.up	notDM
cg26552572	0.0388658	0.0134882	0.000460775	0.195463	0.318861	0.975035	chr6	34123547	GRM4	-148	DMher.up	notDM
cg00810473	-0.0190603	-0.00391706	0.00046099	0.44176	0.318861	0.983569	chr15	64443709	SNX22	207	DMher.down	notDM
cg15059367	0.0936338	0.0323178	0.000462826	0.19805	0.319352	0.975035	chr2	198618	SH3YL1	19518	DMher.up	notDM
cg04411661	0.012585	0.00464163	0.000463112	0.169343	0.319352	0.974034	chr19	13922943	ZSWIM4	0	DMher.up	notDM
cg00250743	0.0231681	0.0151629	0.000464376	0.0160447	0.319352	0.966503	chr10	123264130	FGFR2	0	DMher.up	notDM
cg23361355	0.0414038	0.0189374	0.000465042	0.0894454	0.319352	0.969968	chr5	176170260	UNC5A	67300	DMher.up	notDM
cg10662787	-0.00982861	-0.00263017	0.000465199	0.317502	0.319352	0.978808	chr1	206785415	EIF2D	0	DMher.down	notDM
cg09861496	0.0123504	0.0060193	0.000466497	0.0707556	0.319635	0.969968	chr12	132237672	SFSWAP	0	DMher.up	notDM
cg03273315	-0.0593992	-0.0433653	0.000468292	0.00752709	0.319635	0.966503	chr8	47348339	SPIDR	825150	DMher.down	notDM
cg21930074	-0.022633	-0.0153171	0.000469461	0.0129672	0.319635	0.966503	chr4	109093644	LEF1	-3532	DMher.down	notDM
cg03048372	0.0220937	0.00455166	0.000469834	0.441349	0.319635	0.983532	chr12	124929991	NCOR2	0	DMher.up	notDM
cg15313325	0.0272174	0.0106964	0.000470338	0.143908	0.319635	0.97274	chr11	58869663	FAM111B	4995	DMher.up	notDM
cg02886027	-0.0341656	-0.0151716	0.000471353	0.0993687	0.319635	0.970391	chr8	103848733	AZIN1	0	DMher.down	notDM
cg00737593	0.0250691	0.0080875	0.000471573	0.229356	0.319635	0.97667	chr1	43422337	SLC2A1	0	DMher.up	notDM
cg19802368	0.0712021	0.0086629	0.000471669	0.649038	0.319635	0.990508	chr7	138602190	KIAA1549	0	DMher.up	notDM
cg02180579	0.0726635	0.0319263	0.000472024	0.102969	0.319635	0.971128	chr22	17638520	CECR5	0	DMher.up	notDM
cg21614690	0.0285559	0.00966769	0.000472612	0.207446	0.319635	0.975401	chr12	117316230	HRK	0	DMher.up	notDM
cg10447615	0.0455421	0.0141748	0.000476492	0.246431	0.321782	0.977422	chr1	109506805	CLCC1	-684	DMher.up	notDM
cg15813673	0.0357308	0.0265533	0.000480658	0.00667301	0.32268	0.966503	chr11	114113008	ZBTB16	0	DMher.up	notDM
cg09297514	0.0575906	0.0429885	0.000481368	0.00645104	0.32268	0.966503	chr12	121678558	CAMKK2	0	DMher.up	notDM
cg14270348	-0.0131801	-0.00641296	0.000481388	0.0719369	0.32268	0.969968	chr11	19735276	NAV2	0	DMher.down	notDM
cg05762616	0.0461345	-0.00149021	0.000481717	0.903938	0.32268	0.998022	chr10	133787150	BNIP3	0	DMher.up	notDM
cg22166290	-0.0176194	-0.00413466	0.000481951	0.381756	0.32268	0.981248	chr2	60780483	BCL11A	0	DMher.down	notDM
cg20970205	0.0464386	-0.00121924	0.000482656	0.921866	0.32268	0.998794	chr17	77766040	CBX8	2136	DMher.up	notDM
cg20039257	0.0373693	0.035946	0.000482769	0.000543813	0.32268	0.963747	chr8	102799686	NCALD	0	DMher.up	DMsui.up
cg14383658	0.0171637	0.00699661	0.000483964	0.13065	0.323006	0.97274	chr10	102899262	TLX1	-1716	DMher.up	notDM
cg02361370	0.0342527	0.0212914	0.000484736	0.0224217	0.323042	0.966503	chr6	164322710	QKI	-323082	DMher.up	notDM
cg12763457	0.0369897	0.00316369	0.000486249	0.749553	0.323042	0.99428	chr11	1293766	TOLLIP	1832	DMher.up	notDM
cg06100608	-0.016758	-0.0202663	0.000486803	2.06314e-05	0.323042	0.94185	chr21	32013856	KRTAP20-3	1327	DMher.down	DMsui.down
cg16739865	-0.0220459	-0.0120452	0.000487123	0.044065	0.323042	0.968038	chr12	3186281	TSPAN9	240	DMher.down	notDM
cg24831879	0.0338152	0.0203882	0.000488092	0.0267276	0.323042	0.966503	chr10	5566908	CALML3	16	DMher.up	notDM
cg25185001	-0.0162011	-0.00645744	0.000488264	0.13958	0.323042	0.97274	chr7	150846128	GBX1	0	DMher.down	notDM
cg15247245	-0.0395999	-0.00883471	0.00049066	0.406243	0.323429	0.982078	chr3	96168838	EPHA6	364587	DMher.down	notDM
cg24670330	0.0364733	0.0167294	0.000491071	0.0899727	0.323429	0.969968	chr22	25346920	TMEM211	-11606	DMher.up	notDM
cg14848685	0.0456497	0.00445149	0.000491434	0.716151	0.323429	0.993179	chr6	138613022	ARFGEF3	0	DMher.up	notDM
cg01621835	0.0356807	0.00103587	0.000491776	0.913768	0.323429	0.998433	chr6	150468008	PPP1R14C	0	DMher.up	notDM
cg07742017	-0.0194248	-0.0104894	0.000492391	0.0467174	0.323429	0.968038	chr17	68161011	KCNJ2	3803	DMher.down	notDM
cg08872321	0.00834764	0.00453637	0.000493347	0.0454073	0.323591	0.968038	chr8	1308229	DLGAP2	141303	DMher.up	notDM
cg25515776	-0.0454848	-0.0306199	0.000495337	0.0138348	0.323926	0.966503	chr8	12040795	FAM86B1	0	DMher.down	notDM
cg24047187	0.041178	0.0219646	0.000495598	0.0495158	0.323926	0.969932	chr2	99410740	KIAA1211L	0	DMher.up	notDM
cg09867755	0.00908829	0.00316192	0.000495986	0.19705	0.323926	0.975035	chr4	187404988	MTNR1A	49821	DMher.up	notDM
cg24126432	0.0282708	0.0069403	0.000498493	0.361621	0.32417	0.98025	chr7	23504486	IGF2BP3	0	DMher.up	notDM
cg21212977	0.0193809	0.0104212	0.00049924	0.0478836	0.32417	0.969617	chr8	21923551	DMTN	0	DMher.up	notDM
cg12426784	0.0635765	0.0155026	0.000499928	0.36496	0.32417	0.980386	chr11	95326094	FAM76B	176012	DMher.up	notDM
cg20059832	0.0276601	0.0128908	0.000500219	0.0854889	0.32417	0.969968	chr1	243653657	SDCCAG8	0	DMher.up	notDM
cg14654468	0.0201692	0.00759063	0.000500748	0.163588	0.32417	0.974034	chr17	80186336	SLC16A3	0	DMher.up	notDM
cg06100756	0.0237041	0.0148001	0.000501265	0.0222054	0.32417	0.966503	chr17	43221575	ACBD4	-32	DMher.up	notDM
cg21477033	-0.0101823	-0.00312683	0.000501331	0.254732	0.32417	0.977422	chr5	111496357	EPB41L4A	0	DMher.down	notDM
cg06288355	0.037016	0.00520627	0.000502488	0.600802	0.324459	0.98914	chr11	36589379	RAG1	184	DMher.up	notDM
cg06448055	0.0844372	0.0391412	0.000504479	0.087359	0.325085	0.969968	chr4	188230390	FAT1	-582540	DMher.up	notDM
cg08580015	0.0138146	0.00746948	0.000505347	0.0469044	0.325085	0.968789	chr8	6470839	MCPH1	0	DMher.up	notDM
cg10140153	-0.00621869	-0.00155661	0.000506512	0.352961	0.325085	0.979736	chr15	67547294	AAGAB	0	DMher.down	notDM
cg26888222	0.0549449	0.00940335	0.000507378	0.524836	0.325085	0.986208	chr2	119991327	STEAP3	0	DMher.up	notDM
cg07936323	0.0160436	0.00916211	0.00050743	0.0361575	0.325085	0.966503	chr19	3802504	MATK	-694	DMher.up	notDM
cg01302668	0.0569231	0.0224803	0.000509273	0.14458	0.325085	0.97274	chr6	117087238	FAM162B	-352	DMher.up	notDM
cg11711501	-0.031511	0.00783788	0.000509301	0.356205	0.325085	0.979966	chr8	143009196	TSNARE1	284245	DMher.down	notDM
cg18175779	0.0508045	0.0417249	0.000509775	0.00298399	0.325085	0.966503	chr1	43770851	TIE1	0	DMher.up	notDM
cg05632351	-0.0107134	-0.000944992	0.000510435	0.742992	0.325085	0.993938	chr16	67881561	NUTF2	0	DMher.down	notDM
cg19472079	0.0136726	0.0103548	0.00051058	0.00597806	0.325085	0.966503	chr20	3229991	C20orf194	0	DMher.up	notDM
cg09081596	-0.0187258	-0.00418972	0.00051171	0.40653	0.325351	0.982078	chr6	42947098	PEX6	-117	DMher.down	notDM
cg23906204	0.0443873	0.0107824	0.000513159	0.36781	0.325681	0.980396	chr1	161110860	DEDD	-8382	DMher.up	notDM
cg10317778	0.00927835	0.00127833	0.000513955	0.60892	0.325681	0.98914	chr4	6890977	KIAA0232	-5078	DMher.up	notDM
cg11115267	-0.0333072	-0.0199987	0.000516064	0.0280429	0.325681	0.966503	chr10	38908948	HSD17B7P2	-254009	DMher.down	notDM
cg17045523	0.0302845	0.0129093	0.000516432	0.116137	0.325681	0.97274	chr17	49336911	MBTD1	0	DMher.up	notDM
cg08650426	-0.0198271	-0.0185684	0.000519035	0.000795393	0.325681	0.966503	chr1	180471293	ACBD6	0	DMher.down	DMsui.down
cg14909842	0.0152857	0.00169755	0.000519446	0.680233	0.325681	0.991639	chr21	44869885	SIK1	-22883	DMher.up	notDM
cg21751684	0.031016	0.0165561	0.000521941	0.0503168	0.325681	0.969932	chr15	89920887	POLG	-42861	DMher.up	notDM
cg06819445	-0.013576	-0.00552439	0.000522357	0.133739	0.325681	0.97274	chr5	172199278	DUSP1	-1075	DMher.down	notDM
cg16357179	-0.050495	-0.024792	0.000522759	0.0713303	0.325681	0.969968	chr7	56562731	NUPR2	-378641	DMher.down	notDM
cg12582905	0.0135931	0.00481377	0.000523145	0.191187	0.325681	0.974665	chr11	310771	IFITM2	-1361	DMher.up	notDM
cg08330950	-0.0274772	-0.0103372	0.000525194	0.165398	0.325681	0.974034	chr12	125140249	NCOR2	-88239	DMher.down	notDM
cg02946248	0.0164672	0.0119113	0.000525384	0.00866686	0.325681	0.966503	chr19	3453438	NFIC	0	DMher.up	notDM
cg14046334	0.023397	0.00699112	0.000526668	0.269612	0.325681	0.978808	chr5	180256930	MGAT1	-14389	DMher.up	notDM
cg01058902	0.0126433	0.00325279	0.000528722	0.341524	0.325681	0.97903	chr1	201707751	NAV1	0	DMher.up	notDM
cg10333400	-0.00965657	-0.00415282	0.000530041	0.113754	0.325681	0.97274	chr16	882746	PRR25	-18885	DMher.down	notDM
cg11590700	-0.0187859	-0.00102664	0.0005305	0.839494	0.325681	0.996498	chr3	169381241	MECOM	0	DMher.down	notDM
cg25837719	-0.0244569	-0.00939472	0.000531513	0.157186	0.325681	0.973496	chr1	61547969	NFIA	0	DMher.down	notDM
cg20490392	-0.0496162	-0.00963814	0.000532216	0.472351	0.325681	0.985224	chr8	6419438	MCPH1	0	DMher.down	notDM
cg06779606	0.0440077	-0.0171428	0.000532255	0.151546	0.325681	0.972943	chr7	3041079	CARD11	0	DMher.up	notDM
cg07876897	-0.0346423	-0.00653139	0.000532892	0.485487	0.325681	0.985224	chr7	26191696	NFE2L3	151	DMher.down	notDM
cg01663825	0.0309355	0.0126839	0.000532992	0.131497	0.325681	0.97274	chr7	43238739	HECW1	0	DMher.up	notDM
cg01614041	0.0368415	0.0148619	0.000533341	0.137763	0.325681	0.97274	chr6	34123414	GRM4	-15	DMher.up	notDM
cg14700707	-0.0226567	-0.0178709	0.000533913	0.00440855	0.325681	0.966503	chr6	32191840	NOTCH4	0	DMher.down	notDM
cg17654660	0.027442	0.00701805	0.000534089	0.344797	0.325681	0.979092	chr5	176784965	RGS14	0	DMher.up	notDM
cg27207452	-0.0118979	-0.0065748	0.000534108	0.0433106	0.325681	0.968038	chr12	56551679	MYL6B	0	DMher.down	notDM
cg14850730	-0.0101021	-0.00476985	0.000534521	0.0831963	0.325681	0.969968	chr11	36476232	PRR5L	0	DMher.down	notDM
cg03521124	0.0160702	0.00658755	0.000534584	0.131673	0.325681	0.97274	chr4	153863073	FHDC1	1062	DMher.up	notDM
cg20649823	-0.0484253	-0.0272558	0.000536358	0.0397382	0.325681	0.968038	chr19	24097753	ZNF726	0	DMher.down	notDM
cg09435668	-0.0355042	-0.00899723	0.000536375	0.349353	0.325681	0.979601	chr17	22194163	MTRNR2L1	-170172	DMher.down	notDM
cg07005640	0.0643212	0.023766	0.000538364	0.17387	0.325681	0.974034	chr10	7564470	ITIH5	36762	DMher.up	notDM
cg23009818	0.0342603	0.0118856	0.000538375	0.201361	0.325681	0.975168	chr2	25499764	DNMT3A	0	DMher.up	notDM
cg22932220	0.0144974	0.00762841	0.000539252	0.0542411	0.325681	0.969932	chr17	49244634	NME1-NME2	0	DMher.up	notDM
cg23715728	-0.0129881	-0.0037693	0.000540046	0.284524	0.325681	0.978808	chr6	31379258	MICA	0	DMher.down	notDM
cg26283170	0.0906522	0.0540298	0.00054089	0.0298032	0.325681	0.966503	chr11	132951950	OPCML	0	DMher.up	notDM
cg01311102	0.0168638	0.00303149	0.000541008	0.506501	0.325681	0.985224	chr9	130888547	PTGES2	0	DMher.up	notDM
cg22807305	-0.0119439	-0.00744665	0.000543578	0.0232842	0.325681	0.966503	chr6	75994833	TMEM30A	-201	DMher.down	notDM
cg00360798	0.0633731	0.0195468	0.000543794	0.255855	0.325681	0.977422	chr7	140139524	MKRN1	13316	DMher.up	notDM
cg03317402	-0.00722474	-0.00176385	0.000543851	0.367728	0.325681	0.980396	chr3	155462502	C3orf33	17899	DMher.down	notDM
cg05047706	0.0447751	0.0281041	0.000544264	0.0224122	0.325681	0.966503	chr8	1264854	ERICH1-AS1	-177077	DMher.up	notDM
cg22622440	0.00978337	0.000743621	0.000544327	0.778664	0.325681	0.994919	chr17	18088359	ALKBH5	0	DMher.up	notDM
cg10078645	0.0238472	0.0140715	0.000545202	0.0315345	0.325681	0.966503	chr12	124903668	NCOR2	0	DMher.up	notDM
cg06250549	0.0472277	0.026075	0.000545535	0.0438561	0.325681	0.968038	chr16	85196757	FAM92B	-50643	DMher.up	notDM
cg26375182	-0.0082573	-0.00359341	0.000545665	0.110428	0.325681	0.97274	chr22	40766469	SGSM3	126	DMher.down	notDM
cg03187190	0.0524269	0.0236272	0.000545919	0.09852	0.325681	0.970206	chr13	28356575	GSX1	10205	DMher.up	notDM
cg07057320	-0.0285602	-0.00577098	0.0005469	0.455815	0.325681	0.984473	chr21	37852479	CLDN14	0	DMher.down	notDM
cg09205190	0.0320023	0.0259893	0.000548597	0.00348996	0.325681	0.966503	chr17	5405260	NLRP1	0	DMher.up	notDM
cg07992377	0.0338629	0.0164895	0.000548894	0.0747968	0.325681	0.969968	chr11	3173953	OSBPL5	0	DMher.up	notDM
cg20594982	0.046275	0.00976895	0.000549168	0.436138	0.325681	0.983186	chr1	976707	AGRN	0	DMher.up	notDM
cg12807187	-0.0126081	-0.00350195	0.000551877	0.306435	0.325681	0.978808	chr3	71778392	EIF4E3	0	DMher.down	notDM
cg21133261	0.0728421	0.0133333	0.000552607	0.499561	0.325681	0.985224	chr7	138602271	KIAA1549	0	DMher.up	notDM
cg25476312	0.0526318	0.0359928	0.000552827	0.0132453	0.325681	0.966503	chr2	135476893	TMEM163	-322	DMher.up	notDM
cg00835021	0.0333523	-0.00444852	0.000552941	0.622508	0.325681	0.989622	chr16	74749008	FA2H	0	DMher.up	notDM
cg04955856	0.0180916	0.00696948	0.000553788	0.157426	0.325681	0.973496	chr22	47022567	GRAMD4	81	DMher.up	notDM
cg09394001	0.0206785	0.00715531	0.000554776	0.203639	0.325681	0.975401	chr10	1251739	ADARB2	0	DMher.up	notDM
cg02618061	0.0456357	0.00996827	0.000555289	0.42088	0.325681	0.982598	chr5	92913741	NR2F1	5302	DMher.up	notDM
cg21568081	-0.0142896	-0.0032303	0.000556372	0.404988	0.325681	0.982078	chr12	32113101	KIAA1551	0	DMher.down	notDM
cg00749672	0.0307449	0.020065	0.000556537	0.0179472	0.325681	0.966503	chr7	26437192	SNX10	-23243	DMher.up	notDM
cg13444413	0.0133522	0.00111416	0.000558385	0.758176	0.325681	0.994757	chr12	58131011	AGAP2	0	DMher.up	notDM
cg20922821	-0.0465138	-0.0126216	0.000558913	0.31816	0.325681	0.978808	chr12	94070578	CRADD	573	DMher.down	notDM
cg09311683	-0.0573661	0.0141616	0.000560126	0.363619	0.325681	0.980386	chr20	2801995	TMEM239	-4191	DMher.down	notDM
cg25556008	0.0544982	0.0285664	0.000560695	0.0559343	0.325681	0.969932	chr19	2525384	GNG7	0	DMher.up	notDM
cg21420366	-0.0345633	-0.000242395	0.000564332	0.979369	0.325681	0.99974	chr1	115880072	NGF	0	DMher.down	notDM
cg10212685	0.0149429	0.00974321	0.000564451	0.0181817	0.325681	0.966503	chr1	36748231	THRAP3	0	DMher.up	notDM
cg06121450	-0.00988037	-0.00207538	0.000564532	0.439487	0.325681	0.983355	chr1	165798382	UCK2	0	DMher.down	notDM
cg06655771	-0.0138305	-0.00611424	0.00056794	0.106133	0.325681	0.971619	chr12	12419053	LRP6	0	DMher.down	notDM
cg12401953	0.0411755	0.0310723	0.000568301	0.00660301	0.325681	0.966503	chr5	136636409	SPOCK1	0	DMher.up	notDM
cg09479694	-0.0221567	-0.0132003	0.000568663	0.0305441	0.325681	0.966503	chr8	70744954	SLCO5A1	0	DMher.down	notDM
cg10059536	0.0212075	0.0100619	0.000568933	0.0833241	0.325681	0.969968	chr14	104583245	ASPG	-4199	DMher.up	notDM
cg21196839	0.0123509	0.00360651	0.000569031	0.283684	0.325681	0.978808	chr9	116358024	RGS3	0	DMher.up	notDM
cg26872224	-0.0238962	-0.000544162	0.000569719	0.933135	0.325681	0.999034	chr12	109569180	ACACB	0	DMher.down	notDM
cg11138095	-0.0328441	-0.0137173	0.000570182	0.126673	0.325681	0.97274	chr13	49794053	MLNR	421	DMher.down	notDM
cg00371926	-0.00998452	-0.00637113	0.00057048	0.0208264	0.325681	0.966503	chr18	55289231	NARS	-54	DMher.down	notDM
cg26091119	-0.0119131	-0.00459947	0.00057124	0.157593	0.325681	0.973496	chr1	100503820	MFSD14A	0	DMher.down	notDM
cg20595300	-0.010806	-0.00374689	0.00057134	0.203825	0.325681	0.975401	chr9	6413167	UHRF2	0	DMher.down	notDM
cg03004484	-0.0342259	0.00696854	0.000571805	0.454089	0.325681	0.984473	chr4	6909491	TBC1D14	1680	DMher.down	notDM
cg21733911	-0.0167794	-0.00635337	0.000572024	0.165704	0.325681	0.974034	chr3	180397238	CCDC39	0	DMher.down	notDM
cg18717102	-0.0126228	-0.00477082	0.000572175	0.166476	0.325681	0.974034	chr12	30949935	CAPRIN2	-42487	DMher.down	notDM
cg24226087	-0.00908296	-0.00303324	0.000574555	0.221059	0.325681	0.976617	chr19	10490782	TYK2	0	DMher.down	notDM
cg06784991	-0.0270959	-0.0133824	0.00057493	0.0719094	0.325681	0.969968	chr1	53308768	ZYG11A	0	DMher.down	notDM
cg27412093	0.0245166	0.0205856	0.000575125	0.00267073	0.325681	0.966503	chr1	230882387	CAPN9	743	DMher.up	notDM
cg05993643	0.0574866	0.0290309	0.000575699	0.0658945	0.325681	0.969932	chr3	86277500	CADM2	-153921	DMher.up	notDM
cg12124955	0.0195148	-0.00231173	0.000577571	0.663054	0.325681	0.991031	chr10	3146486	PFKP	0	DMher.up	notDM
cg19445322	0.0327228	0.0179854	0.000577913	0.0458099	0.325681	0.968038	chr3	13246196	NUP210	111541	DMher.up	notDM
cg16216311	-0.0270917	-0.00911237	0.000578993	0.21808	0.325681	0.976467	chr3	50305083	SEMA3B	0	DMher.down	notDM
cg01830053	-0.0354552	-0.019219	0.000579072	0.0488392	0.325681	0.969932	chr13	41064545	FOXO1	0	DMher.down	notDM
cg09184423	-0.0121367	-0.00539118	0.000579104	0.105059	0.325681	0.971345	chr6	157008889	ARID1B	90175	DMher.down	notDM
cg13063207	0.0279694	0.0155937	0.000579534	0.0429054	0.325681	0.968038	chr8	1442292	DLGAP2	7240	DMher.up	notDM
cg09702434	-0.0230326	-0.00694619	0.000579773	0.269059	0.325681	0.978808	chr21	32622078	TIAM1	0	DMher.down	notDM
cg15697935	0.0365015	0.0226088	0.000580257	0.0249365	0.325681	0.966503	chr1	210500388	HHAT	1208	DMher.up	notDM
cg10036727	-0.0254768	-0.0216924	0.000580547	0.00235925	0.325681	0.966503	chr11	94964348	SESN3	0	DMher.down	notDM
cg02637654	0.0217744	0.00463959	0.000580758	0.434049	0.325681	0.983098	chr2	230934329	FBXO36	0	DMher.up	notDM
cg06544061	0.0259237	0.0127016	0.000581845	0.0744414	0.325681	0.969968	chr7	2476423	CHST12	-2207	DMher.up	notDM
cg06221259	-0.0222907	-0.00796205	0.00058202	0.191352	0.325681	0.974665	chr5	137774471	REEP2	219	DMher.down	notDM
cg17356328	-0.0150166	-0.0141119	0.000582085	0.000852702	0.325681	0.966503	chr12	1703169	FBXL14	0	DMher.down	DMsui.down
cg19698789	0.0189528	-0.00512719	0.000582467	0.321306	0.325681	0.978808	chr12	106473634	NUAK1	0	DMher.up	notDM
cg18437551	0.0540446	0.0390959	0.000582709	0.00923225	0.325681	0.966503	chr10	2564642	LINC00700	-508100	DMher.up	notDM
cg26312998	0.0517952	0.025486	0.000582856	0.0732768	0.325681	0.969968	chr6	43337775	ZNF318	-594	DMher.up	notDM
cg17200920	0.036205	0.0177769	0.000583709	0.0739137	0.325681	0.969968	chr7	127808798	LEP	72533	DMher.up	notDM
cg16537306	0.0150086	0.00617798	0.000583985	0.132928	0.325681	0.97274	chr17	9850268	GAS7	0	DMher.up	notDM
cg14529102	-0.0154565	-0.00227068	0.000585412	0.589515	0.325681	0.988927	chr17	19568270	ALDH3A2	0	DMher.down	notDM
cg10301254	0.0190824	0.0108555	0.000585894	0.0391212	0.325681	0.967699	chr8	145619239	CPSF1	0	DMher.up	notDM
cg09163117	-0.0454484	-0.0192196	0.000587149	0.122964	0.325681	0.97274	chr2	239148697	HES6	-16	DMher.down	notDM
cg01594290	0.0357902	0.00675223	0.000587197	0.488754	0.325681	0.985224	chr1	42611386	GUCA2B	7706	DMher.up	notDM
cg00185867	0.0209581	0.0051981	0.00058777	0.363328	0.325681	0.980376	chr7	38348929	TARP	0	DMher.up	notDM
cg25490483	0.0308098	0.0116332	0.000588153	0.167865	0.325681	0.974034	chr7	101460415	CUX1	0	DMher.up	notDM
cg18650219	-0.0477503	-0.00725546	0.000588563	0.577014	0.325681	0.988628	chr10	130831384	MGMT	434070	DMher.down	notDM
cg09925075	0.0490944	0.00295991	0.000590685	0.824761	0.326091	0.996375	chr14	60098793	RTN1	0	DMher.up	notDM
cg21798802	-0.0158331	-0.00913683	0.000591133	0.0365915	0.326091	0.966503	chr22	38057573	SH3BP1	0	DMher.down	notDM
cg25698741	-0.0237989	-0.0147963	0.000592023	0.0246503	0.326091	0.966503	chr10	120006292	FAM204A	62280	DMher.down	notDM
cg16149628	0.0354747	0.016445	0.000593098	0.0916273	0.326091	0.969992	chr11	1792574	MOB2	-7073	DMher.up	notDM
cg26295624	-0.0111621	-0.00416883	0.000593729	0.172815	0.326091	0.974034	chr15	36872085	C15orf41	0	DMher.down	notDM
cg11856332	-0.0284054	-0.0143608	0.00059422	0.0663124	0.326091	0.969932	chr19	15583704	PGLYRP2	0	DMher.down	notDM
cg24468955	0.0198317	0.00487524	0.000594674	0.368036	0.326091	0.980396	chr8	90577545	RIPK2	192430	DMher.up	notDM
cg13347198	0.0164569	0.00918332	0.000595019	0.0431782	0.326091	0.968038	chr6	32798198	TAP2	0	DMher.up	notDM
cg12945772	0.0268372	0.0178501	0.000596119	0.0165333	0.326302	0.966503	chr7	98122173	BAIAP2L1	-91746	DMher.up	notDM
cg25465938	0.0400901	0.00243305	0.000597195	0.823781	0.326376	0.996375	chr1	181455006	CACNA1E	0	DMher.up	notDM
cg23207710	0.0322821	0.0244524	0.000598142	0.00663387	0.326376	0.966503	chr3	192126960	FGF12	0	DMher.up	notDM
cg05886453	0.0207876	0.0075269	0.000599618	0.186504	0.326376	0.974034	chr19	36436010	LRFN3	0	DMher.up	notDM
cg16657538	-0.036243	-0.0129297	0.00060012	0.193038	0.326376	0.974938	chr18	32847566	ZSCAN30	0	DMher.down	notDM
cg05896714	0.0400452	0.0311712	0.00060045	0.00534731	0.326376	0.966503	chr17	19247837	B9D1	0	DMher.up	notDM
cg12662931	-0.0181563	-0.00883888	0.00060089	0.0770711	0.326376	0.969968	chr2	183944048	DUSP19	0	DMher.down	notDM
cg00101713	0.028932	0.000623478	0.000601924	0.93701	0.326376	0.999034	chr15	32984867	SCG5	0	DMher.up	notDM
cg13623638	0.0165902	0.00896392	0.000603167	0.0503285	0.326376	0.969932	chr18	42643746	SETBP1	0	DMher.up	notDM
cg00547445	-0.0201063	-0.00241954	0.000604037	0.659274	0.326376	0.990704	chr10	95326291	FFAR4	131	DMher.down	notDM
cg25649781	0.0407343	0.0178111	0.000604291	0.111794	0.326376	0.97274	chr3	71743626	EIF4E3	0	DMher.up	notDM
cg00514609	-0.0204831	-0.0137627	0.000604776	0.0156225	0.326376	0.966503	chr11	111783348	HSPB2-C11orf52	112	DMher.down	notDM
cg12432580	0.0209421	0.00648979	0.000607665	0.258072	0.326376	0.977567	chr17	40838018	CNTNAP1	0	DMher.up	notDM
cg04973493	0.0458085	0.0102051	0.000608918	0.415367	0.326376	0.982467	chr7	158886149	VIPR2	0	DMher.up	notDM
cg10526556	-0.0128004	-0.00711199	0.000610052	0.0445071	0.326376	0.968038	chr10	13391149	SEPHS1	-851	DMher.down	notDM
cg05076730	-0.0238649	-0.0141519	0.000610969	0.0323138	0.326376	0.966503	chr8	129060815	MYC	-307135	DMher.down	notDM
cg17227127	0.0215797	0.00670079	0.000611213	0.25736	0.326376	0.977461	chr6	33254571	WDR46	0	DMher.up	notDM
cg23621158	0.0174907	0.00883749	0.000611373	0.0671149	0.326376	0.969932	chr4	83206416	HNRNPD	68051	DMher.up	notDM
cg21643095	0.0201617	0.00331109	0.000611778	0.548002	0.326376	0.98724	chr11	105009375	CARD18	0	DMher.up	notDM
cg15447610	0.0430223	0.0115284	0.000611784	0.327887	0.326376	0.978949	chr8	6328807	MCPH1	0	DMher.up	notDM
cg03047059	0.0145049	0.00423948	0.000611841	0.28618	0.326376	0.978808	chr1	210567887	HHAT	0	DMher.up	notDM
cg10961853	0.0138961	0.00524587	0.000612261	0.169389	0.326376	0.974034	chr10	77172915	ZNF503	-11402	DMher.up	notDM
cg14118059	0.0499458	0.00383118	0.000612484	0.778845	0.326376	0.994919	chr5	106830005	EFNA5	0	DMher.up	notDM
cg19028357	-0.0292882	-0.0247178	0.000612696	0.0026778	0.326376	0.966503	chr3	121468552	GOLGB1	0	DMher.down	notDM
cg27490993	-0.0385132	-0.0209481	0.000614354	0.0491945	0.326877	0.969932	chr6	28984269	ZNF311	-11176	DMher.down	notDM
cg00898013	-0.0193227	0.00205005	0.000617598	0.697978	0.327614	0.992368	chr13	113819073	PROZ	0	DMher.down	notDM
cg21055944	-0.0155384	-0.00888616	0.000618382	0.0389913	0.327614	0.967235	chr22	44208168	EFCAB6	0	DMher.down	notDM
cg00503731	-0.0272586	-0.00332781	0.000618408	0.655302	0.327614	0.990704	chr7	12723327	ARL4A	3125	DMher.down	notDM
cg23510109	0.0257278	0.0113676	0.000618909	0.108848	0.327614	0.972541	chr17	536304	VPS53	0	DMher.up	notDM
cg03436453	0.0537523	0.0263036	0.000619328	0.0763194	0.327614	0.969968	chr1	27816827	WASF2	-149	DMher.up	notDM
cg20863949	0.0238496	0.0117685	0.000620537	0.0739851	0.32769	0.969968	chr2	71213618	TEX261	0	DMher.up	notDM
cg06515771	-0.0318257	-0.00831972	0.000620906	0.340381	0.32769	0.97903	chr6	26614168	ABT1	-13891	DMher.down	notDM
cg06123187	0.0110246	0.00624788	0.000623466	0.0408803	0.328661	0.968038	chr1	228582696	TRIM11	0	DMher.up	notDM
cg18811916	0.019912	0.00575218	0.000626438	0.292747	0.328903	0.978808	chr4	41961749	TMEM33	0	DMher.up	notDM
cg22221320	-0.0770043	-0.0308305	0.000627851	0.146154	0.328903	0.97274	chr1	89664340	GBP4	0	DMher.down	notDM
cg13496998	0.0457622	0.0216223	0.000627911	0.0871623	0.328903	0.969968	chr14	24404827	DHRS4-AS1	3113	DMher.up	notDM
cg02577944	0.0345947	0.0270007	0.000628317	0.00539974	0.328903	0.966503	chr10	11343319	CELF2	0	DMher.up	notDM
cg26178184	0.0266749	0.010352	0.000629148	0.158853	0.328903	0.973496	chr16	67232921	E2F4	-100	DMher.up	notDM
cg21033171	0.0717339	0.0471419	0.000629314	0.0183372	0.328903	0.966503	chr2	2585096	MYT1L	-250051	DMher.up	notDM
cg01427575	0.0211095	0.0203947	0.000629389	0.000671223	0.328903	0.963747	chr19	51171712	SHANK1	0	DMher.up	DMsui.up
cg12260643	0.0133095	0.00798466	0.000630043	0.0308314	0.328903	0.966503	chr19	36435669	LRFN3	0	DMher.up	notDM
cg04683824	-0.0488681	-0.0238611	0.00063041	0.0773934	0.328903	0.969968	chr16	34293670	LINC00273	-331167	DMher.down	notDM
cg04497684	-0.0170302	-0.0126242	0.000631493	0.00810906	0.329091	0.966503	chr3	9234107	SRGAP3	0	DMher.down	notDM
cg07224310	0.0329272	-0.000417519	0.000632898	0.963069	0.329091	0.999393	chr22	50862956	PPP6R2	0	DMher.up	notDM
cg08209042	-0.0112619	-0.00544822	0.00063357	0.0802377	0.329091	0.969968	chr3	196295218	WDR53	0	DMher.down	notDM
cg17397438	0.0305963	0.00646872	0.000633667	0.440998	0.329091	0.983513	chr20	10412723	MKKS	0	DMher.up	notDM
cg08174355	0.0355746	-0.00254197	0.00063497	0.794248	0.329091	0.995576	chr15	49016042	CEP152	14093	DMher.up	notDM
cg19761272	-0.0202287	-0.0116018	0.000636244	0.0389081	0.329091	0.967156	chr14	76605176	GPATCH2L	13083	DMher.down	notDM
cg10654016	-0.0104709	-0.00677105	0.000636452	0.0203368	0.329091	0.966503	chr12	66524411	LLPH	0	DMher.down	notDM
cg20060178	0.0300615	0.00963647	0.000636537	0.244033	0.329091	0.977184	chr11	119039643	NLRX1	0	DMher.up	notDM
cg04304705	0.0283166	0.00208799	0.000639412	0.787956	0.330203	0.995247	chr22	48884960	FAM19A5	328	DMher.up	notDM
cg06892581	0.0232968	0.00665769	0.00064016	0.298816	0.330216	0.978808	chr4	163483250	FSTL5	-398064	DMher.up	notDM
cg05650846	-0.0209802	-0.0111094	0.000642835	0.0562903	0.331222	0.969932	chr16	3078142	BICDL2	0	DMher.down	notDM
cg13093285	0.0423552	0.00145496	0.000648408	0.900387	0.332205	0.997938	chr7	814447	DNAAF5	0	DMher.up	notDM
cg26605164	0.0274459	0.0204323	0.000648576	0.00798932	0.332205	0.966503	chr10	102821565	KAZALD1	0	DMher.up	notDM
cg04240491	0.06751	0.0494355	0.000650328	0.00904495	0.332205	0.966503	chr2	30827623	LCLAT1	0	DMher.up	notDM
cg19274820	0.0263322	0.0118374	0.000651256	0.104402	0.332205	0.971128	chr6	41863130	USP49	-31	DMher.up	notDM
cg01580568	0.012379	0.00428515	0.000652762	0.209683	0.332205	0.975401	chr1	209825856	LAMB3	-36	DMher.up	notDM
cg02309594	0.0359499	0.0367936	0.0006535	0.000347597	0.332205	0.963747	chr1	32084329	HCRTR1	0	DMher.up	DMsui.up
cg09146645	0.0206978	0.00971667	0.000654662	0.0903044	0.332205	0.969992	chr6	39186104	KCNK5	0	DMher.up	notDM
cg17271030	0.0210182	0.00310516	0.000655688	0.591022	0.332205	0.988927	chr10	134890092	ADGRA1	0	DMher.up	notDM
cg05053327	0.0366675	0.0158515	0.000655919	0.118374	0.332205	0.97274	chr17	40837383	CNTNAP1	0	DMher.up	notDM
cg15593965	0.0250435	0.0263143	0.000656082	0.000248732	0.332205	0.963747	chr8	145844703	ARHGAP39	0	DMher.up	DMsui.up
cg07319375	-0.0259127	-0.01805	0.000658483	0.0129367	0.332205	0.966503	chr1	6169384	CHD5	0	DMher.down	notDM
cg20050012	-0.0357675	-0.00265956	0.000658574	0.786747	0.332205	0.995169	chr17	26971809	KIAA0100	0	DMher.down	notDM
cg10502563	0.0325289	0.0240856	0.000658802	0.00840353	0.332205	0.966503	chr6	32134694	PPT2-EGFL8	0	DMher.up	notDM
cg01164972	-0.0397307	-0.0255309	0.00065909	0.0214878	0.332205	0.966503	chr2	130690595	LOC389033	0	DMher.down	notDM
cg22025854	-0.0423826	-0.021668	0.000659428	0.0657116	0.332205	0.969932	chr19	54494493	CACNG8	-1024	DMher.down	notDM
cg06030619	-0.0113562	9.42604e-06	0.000660155	0.99759	0.332205	0.999924	chr16	30194484	CORO1A	247	DMher.down	notDM
cg02342791	-0.0270623	0.000682271	0.000660967	0.926923	0.332205	0.998982	chr15	31508943	LOC283710	6028	DMher.down	notDM
cg12018969	-0.0134596	-0.00359502	0.000661174	0.332646	0.332205	0.978949	chr2	43350413	ZFP36L2	99128	DMher.down	notDM
cg03655884	0.0913888	0.0587605	0.000661966	0.0214614	0.332205	0.966503	chr8	86230419	CA1	10039	DMher.up	notDM
cg07074543	-0.0249778	-0.00683539	0.000662258	0.321044	0.332205	0.978808	chr3	119041529	ARHGAP31	0	DMher.down	notDM
cg02136849	0.063549	0.016996	0.000662808	0.332116	0.332205	0.978949	chr7	37533649	ELMO1	-44754	DMher.up	notDM
cg14953397	-0.0226712	-0.0048383	0.000663104	0.43851	0.332205	0.983355	chr7	73185034	CLDN3	-434	DMher.down	notDM
cg27408765	0.0153383	0.00475912	0.000664804	0.261128	0.332205	0.977936	chr12	63359135	PPM1H	-30470	DMher.up	notDM
cg23785280	0.0375578	0.0132022	0.000665396	0.20353	0.332205	0.975401	chr12	27971832	KLHL42	-15859	DMher.up	notDM
cg03263115	0.0385328	0.0115758	0.00066648	0.276573	0.332205	0.978808	chr2	16687315	FAM49A	43415	DMher.up	notDM
cg01239666	0.0219229	0.00198612	0.000666589	0.741975	0.332205	0.993912	chr3	195601381	TNK2	0	DMher.up	notDM
cg02611970	-0.0269832	-0.0088218	0.000666762	0.236709	0.332205	0.976956	chr6	33313337	DAXX	-22544	DMher.down	notDM
cg20006741	-0.0435119	-0.0279426	0.000667074	0.021701	0.332205	0.966503	chr13	113533910	ATP11A	0	DMher.down	notDM
cg13295852	-0.013867	-0.00505215	0.000668111	0.187855	0.332205	0.974034	chr2	73155195	EMX1	0	DMher.down	notDM
cg22852191	0.0360196	-0.00127628	0.000669118	0.897544	0.332205	0.997938	chr12	109205487	SSH1	0	DMher.up	notDM
cg04132522	0.0188026	0.0105084	0.00066986	0.0449562	0.332205	0.968038	chr1	11898705	CLCN6	0	DMher.up	notDM
cg05375100	0.0278673	0.0167662	0.000670734	0.0312421	0.332205	0.966503	chr16	565623	RAB11FIP3	0	DMher.up	notDM
cg06627354	0.0325613	0.00972756	0.000670962	0.279507	0.332205	0.978808	chr2	234891753	TRPM8	0	DMher.up	notDM
cg22251017	0.0335508	0.0241022	0.000671247	0.0105836	0.332205	0.966503	chr19	36365800	APLP1	0	DMher.up	notDM
cg03932305	-0.0351952	-0.017486	0.000671678	0.0739768	0.332205	0.969968	chr13	41058790	FOXO1	0	DMher.down	notDM
cg01637131	-0.0143456	-0.00450222	0.00067179	0.256162	0.332205	0.977422	chr3	193853890	HES1	41	DMher.down	notDM
cg16142306	-0.0204055	-0.00265045	0.000672095	0.63726	0.332205	0.990267	chr4	41258935	UCHL1	0	DMher.down	notDM
cg14422451	0.0564762	0.016311	0.000673287	0.295832	0.332205	0.978808	chr17	41929283	CD300LG	0	DMher.up	notDM
cg16807241	-0.0144935	-0.00395643	0.000673407	0.322931	0.332205	0.978808	chr22	20851062	KLHL22	-892	DMher.down	notDM
cg18979802	-0.0277602	-0.000400434	0.00067385	0.958218	0.332205	0.999376	chr11	128775513	KCNJ5	0	DMher.down	notDM
cg20426571	-0.0165454	-0.00192509	0.000675227	0.672823	0.332453	0.991247	chr12	114843919	TBX5	0	DMher.down	notDM
cg25249539	-0.0303782	-0.0195227	0.000676041	0.0217542	0.332453	0.966503	chr20	56803358	PPP4R1L	17481	DMher.down	notDM
cg18555555	0.0163919	0.00632201	0.000679417	0.164161	0.332453	0.974034	chr6	123099534	FABP7	1112	DMher.up	notDM
cg27468401	-0.015279	-0.00320401	0.000679473	0.447437	0.332453	0.983988	chr16	70285408	EXOSC6	0	DMher.down	notDM
cg14052210	0.0315825	0.0161507	0.000679504	0.0663288	0.332453	0.969932	chr6	26521980	HCG11	0	DMher.up	notDM
cg06367788	-0.0328762	-0.0159647	0.000680374	0.0809426	0.332453	0.969968	chr11	44335843	ALX4	-4127	DMher.down	notDM
cg20266883	-0.0208589	-0.0164494	0.000680856	0.00525018	0.332453	0.966503	chr1	19229581	ALDH4A1	-288	DMher.down	notDM
cg11070119	0.0449314	0.0128712	0.000680895	0.300218	0.332453	0.978808	chr2	240061475	HDAC4	0	DMher.up	notDM
cg23587717	-0.00700087	-0.00587615	0.000683139	0.00306954	0.332453	0.966503	chr6	166797178	MPC1	-677	DMher.down	notDM
cg11805027	0.0487668	0.00855867	0.000683529	0.524891	0.332453	0.986235	chr14	77186584	VASH1	41651	DMher.up	notDM
cg16929104	-0.029342	-0.0136656	0.000684772	0.0940883	0.332453	0.969992	chr19	18496953	GDF15	15	DMher.down	notDM
cg05372365	0.0121778	0.00630778	0.000685621	0.0631755	0.332453	0.969932	chr2	74687608	WBP1	0	DMher.up	notDM
cg19382572	-0.0434956	-0.0244098	0.000685999	0.0445211	0.332453	0.968038	chr1	59765325	FGGY	0	DMher.down	notDM
cg07652774	0.0153264	0.00550332	0.000686356	0.195263	0.332453	0.975035	chr6	29003922	LOC100129636	78	DMher.up	notDM
cg07696842	0.0404862	0.0280273	0.000687052	0.0138156	0.332453	0.966503	chr12	105089508	CHST11	0	DMher.up	notDM
cg21810733	0.0232491	0.00962598	0.000687138	0.136045	0.332453	0.97274	chr3	13520763	HDAC11	461	DMher.up	notDM
cg26314806	0.0278655	0.00937189	0.000688956	0.224936	0.332453	0.97667	chr2	132767457	C2orf27B	-208223	DMher.up	notDM
cg05110837	0.0125159	-0.000624838	0.000691126	0.856441	0.332453	0.997115	chr4	2930306	ADD1	0	DMher.up	notDM
cg02339742	0.0314111	0.00152495	0.000691443	0.860359	0.332453	0.997174	chr10	853325	LARP4B	0	DMher.up	notDM
cg19416605	-0.0145751	0.00119203	0.000692825	0.76704	0.332453	0.994919	chr6	32370846	BTNL2	0	DMher.down	notDM
cg09682213	0.0372904	0.0156593	0.000694274	0.130978	0.332453	0.97274	chr15	83777082	TM6SF1	0	DMher.up	notDM
cg13496270	0.0386174	0.0141893	0.000697309	0.185773	0.332453	0.974034	chr4	55092363	PDGFRA	0	DMher.up	notDM
cg04791162	0.0226905	0.0155875	0.000697562	0.0146564	0.332453	0.966503	chr14	62331287	SNAPC1	-68141	DMher.up	notDM
cg26300313	0.0234835	0.00980881	0.000698654	0.133224	0.332453	0.97274	chr4	864100	GAK	0	DMher.up	notDM
cg13558371	0.031158	0.0138272	0.00069953	0.11101	0.332453	0.97274	chr9	126135610	CRB2	0	DMher.up	notDM
cg18372467	0.0390462	0.0186931	0.000699927	0.0859941	0.332453	0.969968	chr6	168732703	DACT2	-12301	DMher.up	notDM
cg12610832	0.0232142	0.0122879	0.000700124	0.0581736	0.332453	0.969932	chr1	27894955	AHDC1	0	DMher.up	notDM
cg07534263	0.0167865	0.00459071	0.000701575	0.323765	0.332453	0.978808	chr19	24184660	ZNF254	31587	DMher.up	notDM
cg14192160	-0.0170098	-0.00489069	0.000701716	0.299701	0.332453	0.978808	chr12	122110594	MORN3	-3034	DMher.down	notDM
cg03137700	0.0804384	0.00411471	0.000703149	0.853162	0.332453	0.997089	chr2	32905314	TTC27	0	DMher.up	notDM
cg06391300	-0.0182425	-0.00485645	0.000703213	0.336795	0.332453	0.979	chr11	119600292	NECTIN1	-857	DMher.down	notDM
cg01924561	0.0223141	0.0131099	0.000703419	0.0360483	0.332453	0.966503	chr1	43416103	SLC2A1	0	DMher.up	notDM
cg10011062	-0.0108051	0.000593067	0.00070342	0.842587	0.332453	0.99665	chr15	43941034	CATSPER2	0	DMher.down	notDM
cg01062470	0.0441291	2.26849e-05	0.000703466	0.998516	0.332453	0.999924	chr9	34316383	KIF24	0	DMher.up	notDM
cg04181546	-0.0145834	-0.00939023	0.000703839	0.0219538	0.332453	0.966503	chr9	79631748	FOXB2	2823	DMher.down	notDM
cg05558615	0.0295342	0.0109237	0.000704137	0.183275	0.332453	0.974034	chr17	5820161	WSCD1	152265	DMher.up	notDM
cg22526288	-0.00727916	-0.00513222	0.000704672	0.0124031	0.332453	0.966503	chr12	120315168	CIT	-73	DMher.down	notDM
cg00678050	-0.0159163	-0.00595984	0.000704834	0.178003	0.332453	0.974034	chr4	184838207	STOX2	0	DMher.down	notDM
cg23424933	0.0254821	0.015484	0.000705078	0.030334	0.332453	0.966503	chr2	45157613	SIX3	11424	DMher.up	notDM
cg03975834	0.0326264	0.0195129	0.000705347	0.0329663	0.332453	0.966503	chr4	159688676	FNIP2	1506	DMher.up	notDM
cg03001143	-0.030306	-0.0152246	0.00070589	0.0720764	0.332453	0.969968	chr1	170114946	METTL11B	242	DMher.down	notDM
cg17715482	0.0376872	0.0170192	0.000706327	0.105248	0.332453	0.971374	chr19	3979910	EEF2	0	DMher.up	notDM
cg10016872	0.0122216	0.010038	0.000706396	0.00382225	0.332453	0.966503	chr17	7702366	DNAH2	0	DMher.up	notDM
cg22069749	-0.00956811	-0.00493471	0.000707778	0.0650186	0.332492	0.969932	chr20	62111366	KCNQ2	-7373	DMher.down	notDM
cg05350839	0.0102702	0.00721453	0.000707936	0.0127494	0.332492	0.966503	chr1	204926713	NFASC	0	DMher.up	notDM
cg24582851	0.040851	0.035462	0.000710428	0.00231469	0.332538	0.966503	chr2	42772845	MTA3	0	DMher.up	notDM
cg22957135	-0.0232681	-0.0162611	0.000710965	0.0132315	0.332538	0.966503	chr14	33409651	NPAS3	0	DMher.down	notDM
cg02108015	-0.0354553	0.00411534	0.000711573	0.674961	0.332538	0.991362	chr2	161777404	TANK	216062	DMher.down	notDM
cg12444684	-0.0168885	-0.00645789	0.000711935	0.169458	0.332538	0.974034	chr1	65431340	JAK1	0	DMher.down	notDM
cg23039660	-0.0186016	-0.00781384	0.000711966	0.131688	0.332538	0.97274	chr4	1005884	FGFRL1	0	DMher.down	notDM
cg23454177	-0.00821755	-0.00687554	0.000712468	0.00326493	0.332538	0.966503	chr16	67970396	PSMB10	0	DMher.down	notDM
cg04148489	0.038141	0.0124327	0.000713134	0.240807	0.332538	0.977184	chr10	135096710	TUBGCP2	0	DMher.up	notDM
cg23418434	-0.0245213	-0.0127057	0.00071414	0.064007	0.332668	0.969932	chr17	67410731	MAP2K6	107	DMher.down	notDM
cg01754028	-0.0107331	0.000798492	0.00071568	0.788135	0.332668	0.995256	chr2	159825833	TANC1	0	DMher.down	notDM
cg09398466	-0.0352737	-0.0260924	0.000716003	0.00892788	0.332668	0.966503	chr2	91848128	ACTR3BP2	281031	DMher.down	notDM
cg13788685	0.0368651	0.0200261	0.000716326	0.0524758	0.332668	0.969932	chr1	161283646	SDHC	520	DMher.up	notDM
cg13906375	-0.0150288	-0.00717418	0.000720998	0.0876889	0.333977	0.969968	chr10	98135085	TLL2	0	DMher.down	notDM
cg14508696	-0.0358142	-0.011898	0.000722197	0.232497	0.333977	0.97667	chr15	74199578	TBC1D21	-18022	DMher.down	notDM
cg07477922	0.0707052	-0.0187901	0.000722781	0.338781	0.333977	0.979	chr12	7946814	NANOG	0	DMher.up	notDM
cg07095530	0.0277686	0.0140925	0.00072282	0.0698348	0.333977	0.969968	chr7	100859728	PLOD3	0	DMher.up	notDM
cg03023681	0.0362135	0.0149233	0.000723468	0.139612	0.333977	0.97274	chr8	124551501	FBXO32	0	DMher.up	notDM
cg00213160	-0.010058	-0.00387955	0.000725681	0.166512	0.333977	0.974034	chr10	38383071	ZNF37A	193	DMher.down	notDM
cg15074629	0.0356672	-0.00309961	0.00072617	0.753906	0.333977	0.994615	chr19	9548984	ZNF266	-2730	DMher.up	notDM
cg12734710	-0.0159393	-0.00465073	0.000726342	0.294095	0.333977	0.978808	chr1	1486459	SSU72	0	DMher.down	notDM
cg08763666	0.0467803	0.0334283	0.000726473	0.011522	0.333977	0.966503	chr10	123719887	NSMCE4A	0	DMher.up	notDM
cg21573796	-0.0204728	-0.00797132	0.000727695	0.162691	0.333977	0.973993	chr15	44394647	FRMD5	0	DMher.down	notDM
cg07159518	0.0396164	0.0182018	0.000728596	0.100328	0.333977	0.970536	chr13	22058228	MICU2	8600	DMher.up	notDM
cg13707025	-0.0131561	-0.00339566	0.000728633	0.353124	0.333977	0.979736	chr14	88789044	KCNK10	0	DMher.down	notDM
cg23872082	0.020636	0.00687739	0.000729472	0.231433	0.333977	0.97667	chr19	42817715	TMEM145	0	DMher.up	notDM
cg00533990	-0.0213143	-0.0107976	0.000729906	0.0705603	0.333977	0.969968	chr18	3255878	MYL12A	0	DMher.down	notDM
cg11829203	-0.0149048	-0.00738509	0.000730119	0.076828	0.333977	0.969968	chr14	78266847	ADCK1	0	DMher.down	notDM
cg10385303	-0.0218615	-0.00447894	0.000732612	0.460846	0.334195	0.984473	chr14	36983146	SFTA3	-156	DMher.down	notDM
cg13599499	0.0344838	-0.0038309	0.000733159	0.688909	0.334195	0.992055	chr14	105444874	AHNAK2	-180	DMher.up	notDM
cg05904366	-0.0382681	-0.0216929	0.000733242	0.0436459	0.334195	0.968038	chr11	442072	ANO9	-61	DMher.down	notDM
cg08926365	-0.0328121	-0.0113558	0.000733525	0.214365	0.334195	0.975502	chr6	112007564	FYN	0	DMher.down	notDM
cg19314352	0.0190609	-0.00318071	0.000735166	0.547965	0.334609	0.98724	chr17	38501397	RARA	0	DMher.up	notDM
cg02646615	0.0416508	-0.00356728	0.00073631	0.757634	0.33469	0.994704	chr3	56500015	ERC2	0	DMher.up	notDM
cg04330874	0.0319506	0.0141093	0.000737411	0.114382	0.33469	0.97274	chr11	113822176	HTR3B	-4893	DMher.up	notDM
cg20383948	0.0626699	0.0182719	0.000738265	0.29514	0.33469	0.978808	chr21	46898137	COL18A1	0	DMher.up	notDM
cg15203271	0.0350272	0.0192237	0.000738276	0.0507407	0.33469	0.969932	chr4	1203168	SPON2	-418	DMher.up	notDM
cg05612346	0.0122551	0.0054577	0.000740951	0.111538	0.335366	0.97274	chr11	17905879	SERGEF	0	DMher.up	notDM
cg02619599	0.0190248	0.0130695	0.000741963	0.0151751	0.335366	0.966503	chr5	1385632	SLC6A3	7273	DMher.up	notDM
cg08091050	0.0527583	-0.0049557	0.000741971	0.735219	0.335366	0.993912	chr4	26208051	RBPJ	113281	DMher.up	notDM
cg26298942	-0.0251704	-0.00806563	0.000744256	0.250558	0.335958	0.977422	chr17	58603427	APPBP2	0	DMher.down	notDM
cg27013696	-0.0222698	-0.00538818	0.000744754	0.384815	0.335958	0.981484	chr7	19158030	TWIST1	-735	DMher.down	notDM
cg08778805	0.0146506	0.00684071	0.000746714	0.0957129	0.33651	0.969992	chr11	92572717	FAT3	0	DMher.up	notDM
cg10493186	-0.0359045	-0.0042249	0.000750943	0.672203	0.336812	0.991243	chr1	3134756	PRDM16	0	DMher.down	notDM
cg12129249	0.036457	0.0110329	0.00075112	0.278036	0.336812	0.978808	chr15	77907530	LINGO1	0	DMher.up	notDM
cg13506058	-0.0193871	-0.0139716	0.000752016	0.011094	0.336812	0.966503	chr19	50270010	AP2A1	170	DMher.down	notDM
cg18789918	0.055547	0.0140608	0.000752851	0.363792	0.336812	0.980386	chr13	84452994	SLITRK1	0	DMher.up	notDM
cg14199837	-0.0428666	-0.0109862	0.00075312	0.357888	0.336812	0.98006	chr1	151164109	VPS72	-1420	DMher.down	notDM
cg12541626	0.0186284	0.00545813	0.000753606	0.293637	0.336812	0.978808	chr19	47217900	PRKD2	0	DMher.up	notDM
cg11746684	0.020276	-0.00204212	0.000753929	0.717285	0.336812	0.993307	chr8	11057265	XKR6	0	DMher.up	notDM
cg16563178	-0.0169138	-0.00766018	0.00075394	0.106214	0.336812	0.971705	chr3	50358443	HYAL2	0	DMher.down	notDM
cg07430988	-0.0710636	-0.0149789	0.000754136	0.449222	0.336812	0.984254	chr13	24734795	SPATA13	0	DMher.down	notDM
cg20906524	-0.051301	-0.000402208	0.000755435	0.977508	0.336812	0.99974	chr15	28200668	OCA2	0	DMher.down	notDM
cg25879705	-0.0253371	-0.017052	0.000755933	0.0174644	0.336812	0.966503	chr15	25449481	UBE3A	132915	DMher.down	notDM
cg03579694	0.0325	0.0186478	0.000756685	0.0417535	0.336812	0.968038	chr7	155079975	INSIG1	9511	DMher.up	notDM
cg14127336	-0.0125071	-0.00605111	0.00075832	0.0849122	0.336812	0.969968	chr14	96180319	TCL1A	0	DMher.down	notDM
cg18954051	-0.0164219	-0.0022885	0.000759133	0.616712	0.336812	0.989462	chr12	66554863	TMBIM4	0	DMher.down	notDM
cg21985132	0.0185156	0.00772785	0.000760886	0.136387	0.336812	0.97274	chr20	42086626	SRSF6	0	DMher.up	notDM
cg04765513	0.0316877	0.0116173	0.000762739	0.190167	0.336812	0.974331	chr19	1577595	MBD3	0	DMher.up	notDM
cg08772265	-0.0177235	-0.00946853	0.000763518	0.0577676	0.336812	0.969932	chr6	32812395	PSMB8	0	DMher.down	notDM
cg22626548	0.0474426	0.0120479	0.000764944	0.362929	0.336812	0.980337	chr5	2253129	IRX4	-365836	DMher.up	notDM
cg00252803	0.0518653	0.00724543	0.000766426	0.616149	0.336812	0.989462	chr8	102461875	GRHL2	42793	DMher.up	notDM
cg22162422	0.0220683	0.00526186	0.000768116	0.393004	0.336812	0.981635	chr2	100634259	AFF3	0	DMher.up	notDM
cg04671742	0.0278102	0.00487792	0.000768939	0.529368	0.336812	0.986397	chr12	6881997	LAG3	0	DMher.up	notDM
cg09757107	-0.0251835	0.00506901	0.000769752	0.470646	0.336812	0.985224	chr17	71308359	CDC42EP4	-216	DMher.down	notDM
cg12703219	0.0167663	0.00908087	0.000769858	0.0546448	0.336812	0.969932	chr21	46556392	ADARB1	0	DMher.up	notDM
cg10201874	0.0280489	0.00844588	0.000769875	0.281467	0.336812	0.978808	chr2	220412606	TMEM198	0	DMher.up	notDM
cg04060366	0.0379896	0.0125992	0.00076991	0.235891	0.336812	0.976692	chr6	168079025	AFDN	148646	DMher.up	notDM
cg16606674	-0.0145264	-0.00569977	0.000770294	0.161567	0.336812	0.973933	chr16	28891926	ATP2A1	0	DMher.down	notDM
cg11329129	0.0262992	0.00720925	0.0007707	0.326584	0.336812	0.978949	chr11	705692	EPS8L2	428	DMher.up	notDM
cg24740348	-0.00889399	-0.00541631	0.000770755	0.0312417	0.336812	0.966503	chr2	113300831	POLR1B	0	DMher.down	notDM
cg12031031	0.114024	0.0711117	0.000771453	0.0275145	0.336812	0.966503	chr12	103980882	STAB2	187	DMher.up	notDM
cg18457613	0.0224435	0.00810226	0.000772093	0.19744	0.336812	0.975035	chr5	77945739	LHFPL2	-1091	DMher.up	notDM
cg21681377	-0.0370081	-0.0166175	0.000772212	0.109924	0.336812	0.97274	chr1	6760975	DNAJC11	0	DMher.down	notDM
cg08300990	0.0295172	0.0130281	0.00077271	0.116034	0.336812	0.97274	chr11	124135512	OR8G2	-39200	DMher.up	notDM
cg01753359	-0.0200454	-0.00394887	0.000772796	0.480268	0.336812	0.985224	chr8	125985359	ZNF572	180	DMher.down	notDM
cg17093088	-0.0325889	-0.00364974	0.000772796	0.68789	0.336812	0.992055	chr7	6544329	GRID2IP	0	DMher.down	notDM
cg23587288	0.0431275	0.00973642	0.000773207	0.418806	0.336812	0.982582	chr2	27483067	SLC30A3	0	DMher.up	notDM
cg27221538	0.0221548	0.00853902	0.000774278	0.169219	0.336957	0.974034	chr6	51154725	PKHD1	325420	DMher.up	notDM
cg16651286	-0.0270438	0.000342828	0.000777093	0.963731	0.33786	0.999393	chr16	72233895	PMFBP1	-27546	DMher.down	notDM
cg04328477	-0.0222384	-0.012938	0.000778519	0.0395318	0.337956	0.968038	chr16	68270258	ESRP2	-122	DMher.down	notDM
cg04595446	0.0288429	0.0262982	0.000780274	0.00154506	0.337956	0.966503	chr6	170408630	LOC154449	154792	DMher.up	notDM
cg03095697	-0.0259199	-0.00860574	0.000781047	0.235969	0.337956	0.976692	chr19	11781796	ZNF833P	3017	DMher.down	notDM
cg09684429	0.0226978	0.0142389	0.000781189	0.0268056	0.337956	0.966503	chr11	124768015	ROBO4	-184	DMher.up	notDM
cg01278387	-0.0135411	-0.00441179	0.000781321	0.244779	0.337956	0.977296	chr20	58152281	PHACTR3	283	DMher.down	notDM
cg24901725	0.0343046	0.0119513	0.000782113	0.213915	0.337956	0.975502	chr3	126242901	CHST13	230	DMher.up	notDM
cg26826729	0.0372437	-0.000241033	0.000782497	0.98149	0.337956	0.99974	chr12	6646450	GAPDH	0	DMher.up	notDM
cg07259905	0.0696269	0.0499114	0.000783438	0.0118009	0.338029	0.966503	chr12	43078495	PRICKLE1	-94923	DMher.up	notDM
cg18497504	0.0504483	0.00994298	0.000784147	0.480619	0.338029	0.985224	chr21	38639897	DSCR3	-64	DMher.up	notDM
cg15044957	-0.0149164	-0.00755191	0.00078527	0.0725153	0.338195	0.969968	chr11	30038672	KCNA4	-95	DMher.down	notDM
cg07175507	-0.0401842	-0.0114578	0.000787092	0.308546	0.338316	0.978808	chr18	77160758	NFATC1	0	DMher.down	notDM
cg08858540	0.0429135	0.00674488	0.000787466	0.573728	0.338316	0.988458	chr5	346238	AHRR	0	DMher.up	notDM
cg07579839	0.020449	0.0112308	0.000789464	0.0519208	0.338316	0.969932	chr4	2933748	MFSD10	0	DMher.up	notDM
cg23238293	0.0325423	0.0181637	0.000790721	0.0483341	0.338316	0.969932	chr12	52217217	FIGNL2	0	DMher.up	notDM
cg10377245	0.0403555	0.0273797	0.000790816	0.0170234	0.338316	0.966503	chr17	80189973	SLC16A3	0	DMher.up	notDM
cg07093155	-0.0249728	-0.0116692	0.000790889	0.0971213	0.338316	0.969992	chr16	9045307	USP7	0	DMher.down	notDM
cg15027115	0.0569773	0.0150452	0.000791695	0.345696	0.338316	0.979301	chr10	118547724	HSPA12A	0	DMher.up	notDM
cg26816819	0.0133554	0.00104484	0.000793342	0.779441	0.338316	0.994919	chr2	192746973	SDPR	-34967	DMher.up	notDM
cg15089097	-0.00942573	-0.00214192	0.000793505	0.416831	0.338316	0.982467	chr5	68485177	CENPH	198	DMher.down	notDM
cg11970204	-0.0233595	0.00509755	0.000793587	0.435496	0.338316	0.983186	chr10	103245907	BTRC	0	DMher.down	notDM
cg18292711	0.0356357	0.0122828	0.000793704	0.219381	0.338316	0.976617	chr10	32346148	KIF5B	-777	DMher.up	notDM
cg26288102	0.0260885	0.0117091	0.000795625	0.111004	0.338466	0.97274	chr5	159401779	ADRA1B	-1762	DMher.up	notDM
cg02647545	-0.0134476	-0.00449149	0.000795909	0.233973	0.338466	0.97667	chr16	30007965	INO80E	0	DMher.down	notDM
cg24767731	-0.0223947	-0.00786256	0.000797272	0.211186	0.338466	0.975401	chr5	1380632	SLC6A3	12273	DMher.down	notDM
cg16439512	-0.0238912	-0.0130556	0.000797685	0.0532897	0.338466	0.969932	chr15	57598924	TCF12	-18210	DMher.down	notDM
cg10853533	0.0227726	0.00529913	0.000797764	0.406004	0.338466	0.982078	chr22	50716505	PLXNB2	0	DMher.up	notDM
cg10244706	-0.0263185	-0.00540051	0.00080153	0.463681	0.339748	0.984714	chr4	3874057	ADRA2C	-103804	DMher.down	notDM
cg01981601	-0.016107	0.00318597	0.000803457	0.479991	0.340134	0.985224	chr8	60032607	TOX	-840	DMher.down	notDM
cg24769513	-0.0303219	-0.00596883	0.000804584	0.482154	0.340134	0.985224	chr7	100493500	ACHE	0	DMher.down	notDM
cg23759826	-0.0439863	-0.0340542	0.000804752	0.00683885	0.340134	0.966503	chr7	35735287	HERPUD2	-515	DMher.down	notDM
cg02683197	-0.028937	-0.0183509	0.000805577	0.0256241	0.340134	0.966503	chr6	28174875	TOB2P1	8241	DMher.down	notDM
cg07175572	0.0679783	0.024426	0.000806165	0.201221	0.340134	0.975168	chr10	89310145	MINPP1	0	DMher.up	notDM
cg27445278	0.0253421	0.00411782	0.000807648	0.561742	0.340445	0.987914	chr22	26961465	TPST2	0	DMher.up	notDM
cg06235575	-0.0364682	-0.00837403	0.000810037	0.412833	0.341118	0.982467	chr20	62795838	MYT1	0	DMher.down	notDM
cg13602406	0.0268249	0.0121661	0.000810983	0.107949	0.341118	0.972291	chr7	57200616	ZNF479	0	DMher.up	notDM
cg00313865	0.0292896	0.0170453	0.00081262	0.0402082	0.341118	0.968038	chr21	47824075	PCNT	0	DMher.up	notDM
cg23615959	-0.0139329	-0.00048342	0.000812866	0.901349	0.341118	0.997938	chr11	3818253	NUP98	0	DMher.down	notDM
cg11020638	-0.0121683	-0.00421031	0.000813785	0.218632	0.341118	0.976612	chr17	40460664	STAT5A	0	DMher.down	notDM
cg25521047	-0.0159793	-0.00795279	0.000814864	0.0783501	0.341118	0.969968	chr19	37341219	ZNF790	0	DMher.down	notDM
cg00038131	0.0148422	0.00329653	0.000815195	0.4285	0.341118	0.982882	chr1	145213338	NBPF20	0	DMher.up	notDM
cg09907395	-0.00886892	-0.00184001	0.000815417	0.45945	0.341118	0.984473	chr17	78235094	RNF213	0	DMher.down	notDM
cg14859324	0.0162735	0.00206184	0.00081597	0.651106	0.341118	0.990587	chr15	26874363	GABRB3	0	DMher.up	notDM
cg00945443	-0.0153143	0.000326345	0.000820612	0.939363	0.342005	0.999034	chr6	151366391	MTHFD1L	0	DMher.down	notDM
cg18646851	0.0186239	0.000461798	0.000821247	0.929473	0.342005	0.999019	chr15	92934809	ST8SIA2	2331	DMher.up	notDM
cg22443249	0.0402928	0.0232721	0.000821419	0.0418862	0.342005	0.968038	chr17	39212756	KRTAP2-2	-1293	DMher.up	notDM
cg03155733	0.0747911	0.0187698	0.000823375	0.371667	0.342005	0.980523	chr4	123299016	ADAD1	1105	DMher.up	notDM
cg13525458	-0.0184031	-0.00649721	0.000823508	0.209969	0.342005	0.975401	chr20	44486289	ZSWIM3	0	DMher.down	notDM
cg14683017	-0.0283729	-0.0226851	0.000823576	0.00537809	0.342005	0.966503	chr6	10417087	TFAP2A	0	DMher.down	notDM
cg06241300	-0.0181114	-0.00702713	0.000823776	0.168732	0.342005	0.974034	chr6	31623269	APOM	0	DMher.down	notDM
cg01604592	-0.0193671	-0.00681634	0.000825781	0.211483	0.342005	0.975401	chr1	44679056	DMAP1	69	DMher.down	notDM
cg17608490	-0.0366751	-0.0161825	0.000826404	0.118291	0.342005	0.97274	chr2	219848580	FEV	0	DMher.down	notDM
cg16134717	0.0273114	0.0229898	0.000826953	0.00347815	0.342005	0.966503	chr1	11752494	DRAXIN	0	DMher.up	notDM
cg00035326	-0.00990392	-0.00264234	0.000828293	0.342666	0.342005	0.979062	chr10	135208356	MTG1	0	DMher.down	notDM
cg09892710	-0.0130105	0.000156753	0.000828687	0.965724	0.342005	0.999434	chr4	172733566	GALNTL6	1009	DMher.down	notDM
cg07912922	-0.0262538	-0.0131148	0.000829665	0.0777374	0.342005	0.969968	chr6	13274314	PHACTR1	0	DMher.down	notDM
cg10497345	0.0346007	0.00837202	0.000830449	0.389342	0.342005	0.981635	chr4	90172038	GPRIN3	0	DMher.up	notDM
cg14724933	-0.0166746	-0.0140784	0.000831483	0.00340097	0.342005	0.966503	chr5	161494789	GABRG2	0	DMher.down	notDM
cg10863922	0.0479284	0.0248833	0.00083166	0.0670253	0.342005	0.969932	chr6	2892150	SERPINB9	0	DMher.up	notDM
cg17332338	-0.0208421	-0.00841876	0.000832982	0.152517	0.342005	0.973197	chr2	38763354	HNRNPLL	26974	DMher.down	notDM
cg10669219	0.0293838	0.011598	0.000832997	0.161982	0.342005	0.973933	chr5	173739399	HMP19	-203217	DMher.up	notDM
cg00369811	0.0417042	0.0108058	0.000834313	0.356989	0.342005	0.98006	chr6	37673597	MDGA1	-7831	DMher.up	notDM
cg11106331	0.0140217	-0.0012835	0.000834461	0.744295	0.342005	0.99394	chr22	50716521	PLXNB2	0	DMher.up	notDM
cg00274640	-0.201958	-0.0202311	0.000835372	0.721172	0.342005	0.993459	chr16	88238863	BANP	-127939	DMher.down	notDM
cg26994671	0.0359726	0.00316595	0.000838139	0.753908	0.342005	0.994615	chr17	80039019	FASN	0	DMher.up	notDM
cg12488558	0.025815	0.00931867	0.000839212	0.20076	0.342005	0.975168	chr11	111946305	C11orf57	0	DMher.up	notDM
cg05469304	0.075387	0.0289098	0.000840085	0.174422	0.342005	0.974034	chr9	102761263	ERP44	0	DMher.up	notDM
cg06400204	0.0253386	0.0016207	0.000840594	0.819798	0.342005	0.996375	chr11	71902997	FOLR1	0	DMher.up	notDM
cg11671075	0.017354	0.0116182	0.000841244	0.0191158	0.342005	0.966503	chr10	604461	DIP2C	0	DMher.up	notDM
cg19593680	0.0224122	0.00932311	0.000841413	0.141152	0.342005	0.97274	chr4	7374669	SORCS2	0	DMher.up	notDM
cg05416450	-0.0122116	-0.00314177	0.000841893	0.360761	0.342005	0.980098	chr12	54411473	HOXC4	0	DMher.down	notDM
cg12039624	0.017883	0.00505835	0.00084257	0.315302	0.342005	0.978808	chr10	12940696	CCDC3	0	DMher.up	notDM
cg02234820	-0.0106287	-0.00460572	0.000842915	0.125585	0.342005	0.97274	chr1	85358327	LPAR3	0	DMher.down	notDM
cg22189307	-0.00992456	-0.0048233	0.000843029	0.0864104	0.342005	0.969968	chr11	61061699	VWCE	0	DMher.down	notDM
cg06016394	-0.0567677	-0.026197	0.000843073	0.103184	0.342005	0.971128	chr12	68383203	IFNG	165347	DMher.down	notDM
cg16471612	0.0282558	0.0218582	0.000844171	0.00711162	0.342005	0.966503	chr5	127294693	SLC12A2	124790	DMher.up	notDM
cg23959772	0.0484787	0.0354758	0.000844311	0.010708	0.342005	0.966503	chr3	186928338	MASP1	5535	DMher.up	notDM
cg07870370	0.0318286	0.0211354	0.000846376	0.0201458	0.342237	0.966503	chr20	61822366	YTHDF1	4416	DMher.up	notDM
cg27135125	-0.0318066	-0.0132562	0.000849027	0.140721	0.342237	0.97274	chr7	23510082	IGF2BP3	-87	DMher.down	notDM
cg13474877	0.0158422	0.000138913	0.00084942	0.975105	0.342237	0.99974	chr9	5450724	PLGRKT	0	DMher.up	notDM
cg12209615	0.0739939	0.0526844	0.000850372	0.0129818	0.342237	0.966503	chr6	34691678	C6orf106	-27053	DMher.up	notDM
cg23545105	0.052456	0.00865321	0.000850913	0.557647	0.342237	0.987756	chr4	48908833	OCIAD2	-18	DMher.up	notDM
cg27504782	-0.0181801	-0.010387	0.000850978	0.0447421	0.342237	0.968038	chr7	94284258	SGCE	0	DMher.down	notDM
cg03085321	0.0215397	0.00161325	0.00085215	0.789923	0.342237	0.995292	chr9	140133752	TUBB4B	1959	DMher.up	notDM
cg21922369	-0.030303	-0.011014	0.000854382	0.198423	0.342237	0.975035	chr14	20147652	OR11H2	33411	DMher.down	notDM
cg16400825	-0.0181594	0.00343858	0.000854529	0.501226	0.342237	0.985224	chr6	33589418	ITPR3	0	DMher.down	notDM
cg11889730	-0.050028	-0.0107439	0.000855376	0.445816	0.342237	0.983888	chr10	37967356	MTRNR2L7	-75497	DMher.down	notDM
cg24712395	0.0216314	0.00260598	0.000856717	0.668531	0.342237	0.99113	chr19	39234666	CAPN12	0	DMher.up	notDM
cg10591385	0.0125205	0.000478059	0.000857025	0.892004	0.342237	0.997895	chr6	168450911	KIF25	-5142	DMher.up	notDM
cg05714563	0.021234	0.0128548	0.000859641	0.0338757	0.342237	0.966503	chr13	48807179	ITM2B	95	DMher.up	notDM
cg06359086	-0.0133392	-0.00334571	0.000859977	0.373786	0.342237	0.980523	chr6	10723648	TMEM14C	0	DMher.down	notDM
cg11545720	0.0259293	0.0265756	0.000860049	0.00046051	0.342237	0.963747	chr19	4558377	SEMA6B	0	DMher.up	DMsui.up
cg14058741	0.0122744	0.00444683	0.000860289	0.200138	0.342237	0.975168	chr11	124793631	HEPACAM	0	DMher.up	notDM
cg00873037	-0.0135133	-0.0124104	0.000860294	0.00156813	0.342237	0.966503	chr8	11626984	NEIL2	188	DMher.down	notDM
cg17081489	-0.0445433	-0.023038	0.000860463	0.0688706	0.342237	0.969968	chr1	177953700	SEC16B	0	DMher.down	notDM
cg00247426	-0.0155805	-0.00547979	0.000861318	0.213501	0.342237	0.975502	chr1	19051735	PAX7	0	DMher.down	notDM
cg22733051	-0.0165317	-0.00835976	0.000862261	0.075204	0.342237	0.969968	chr1	204380802	PPP1R15B	0	DMher.down	notDM
cg05160678	-0.0169267	-0.00974506	0.000863193	0.043429	0.342237	0.968038	chr1	101701734	S1PR1	571	DMher.down	notDM
cg12641021	0.0192287	0.00864981	0.000864054	0.112799	0.342237	0.97274	chr10	13516370	BEND7	0	DMher.up	notDM
cg22879193	-0.0189374	-0.01042	0.000864318	0.0533531	0.342237	0.969932	chr7	65579697	CRCP	108	DMher.down	notDM
cg24599650	0.0292365	0.0154978	0.00086732	0.0625598	0.342237	0.969932	chr8	146015804	RPL8	0	DMher.up	notDM
cg13077324	0.0332492	0.0229347	0.00086771	0.0161571	0.342237	0.966503	chr1	43124003	PPIH	45	DMher.up	notDM
cg18010762	-0.0143367	-0.00691225	0.00086802	0.0897125	0.342237	0.969968	chr10	15902539	FAM188A	-20	DMher.down	notDM
cg14183313	-0.0172855	-0.00594312	0.000868038	0.224169	0.342237	0.97667	chr9	130007677	GARNL3	18264	DMher.down	notDM
cg03573984	-0.0424047	-0.0280875	0.000868417	0.0207323	0.342237	0.966503	chr2	95537150	TEKT4	82	DMher.down	notDM
cg24239690	-0.0168529	-0.0068326	0.000869111	0.152555	0.342237	0.973197	chr7	5635953	FSCN1	0	DMher.down	notDM
cg26078251	0.0480738	0.0265232	0.000869925	0.0528605	0.342237	0.969932	chr8	125313209	TMEM65	9950	DMher.up	notDM
cg21579975	-0.0135117	-0.00345805	0.000870877	0.364715	0.342237	0.980386	chr17	72874016	FADS6	0	DMher.down	notDM
cg06434454	0.0178795	0.0127047	0.000871143	0.0133495	0.342237	0.966503	chr5	5146320	ADAMTS16	0	DMher.up	notDM
cg13408430	-0.0100103	-0.0017098	0.000872139	0.544696	0.342237	0.986967	chr5	75380782	SV2C	0	DMher.down	notDM
cg07507085	0.0156743	0.00127221	0.000873376	0.7733	0.342237	0.994919	chr11	119893672	TRIM29	88322	DMher.up	notDM
cg10316525	0.0490717	0.0399957	0.000874038	0.00479408	0.342237	0.966503	chr15	40572137	ANKRD63	1508	DMher.up	notDM
cg14405589	-0.0161439	-0.00150819	0.000874604	0.740274	0.342237	0.993912	chr13	113242289	TUBGCP3	0	DMher.down	notDM
cg23985995	0.0297859	0.00660046	0.000874657	0.432437	0.342237	0.983098	chr10	105421249	SH3PXD2A	0	DMher.up	notDM
cg19069039	0.0129308	0.00739141	0.000876087	0.0451863	0.342237	0.968038	chr12	52238665	FIGNL2	-12964	DMher.up	notDM
cg24693436	0.0335874	0.0328373	0.00087691	0.000816913	0.342237	0.966503	chr7	3033636	CARD11	0	DMher.up	DMsui.up
cg22112000	0.0309803	0.0105025	0.000877007	0.23109	0.342237	0.97667	chr7	5647182	FSCN1	-895	DMher.up	notDM
cg08288016	0.0638096	0.0489604	0.000877345	0.00777158	0.342237	0.966503	chr4	187590536	FAT1	0	DMher.up	notDM
cg07510611	0.0277025	0.0129482	0.000878543	0.100133	0.342237	0.970536	chr6	15513503	JARID2	0	DMher.up	notDM
cg19413799	0.0211212	0.00269696	0.000880085	0.65077	0.342237	0.990584	chr1	32645788	TXLNA	0	DMher.up	notDM
cg03801043	0.0155036	0.00405947	0.000880239	0.354263	0.342237	0.979754	chr10	134890052	ADGRA1	0	DMher.up	notDM
cg11580676	-0.0166438	-0.00410654	0.000880653	0.382594	0.342237	0.981322	chr1	156211415	PMF1-BGLAP	0	DMher.down	notDM
cg03127818	-0.0483613	-0.0131329	0.000881531	0.336848	0.342237	0.979	chr13	108302672	FAM155A	0	DMher.down	notDM
cg07046969	-0.0158668	0.000135607	0.000882462	0.975818	0.342237	0.99974	chr19	6741049	TRIP10	0	DMher.down	notDM
cg00394844	0.0305957	0.00885466	0.000882568	0.306293	0.342237	0.978808	chr19	18343302	PDE4C	0	DMher.up	notDM
cg15961044	-0.0185785	-0.00447903	0.000884033	0.393685	0.342237	0.981635	chr18	59992280	TNFRSF11A	240	DMher.down	notDM
cg20856510	-0.0121987	-0.00230428	0.000885065	0.503606	0.342237	0.985224	chr6	32096213	ATF6B	-196	DMher.down	notDM
cg23385492	-0.0370238	-0.0286296	0.000885074	0.00736938	0.342237	0.966503	chr7	158325118	PTPRN2	0	DMher.down	notDM
cg05321109	0.04488	0.0175419	0.000886458	0.168395	0.342237	0.974034	chr15	67706106	IQCH	0	DMher.up	notDM
cg19324627	0.0309197	0.00938544	0.000887301	0.283663	0.342237	0.978808	chr11	116708329	APOA1	0	DMher.up	notDM
cg17562963	0.0144289	0.00425345	0.000888705	0.297749	0.342237	0.978808	chr17	70386695	SLC39A11	255390	DMher.up	notDM
cg03901532	-0.0322103	-0.0129851	0.000890855	0.155763	0.342237	0.973496	chr2	36718460	CRIM1	0	DMher.down	notDM
cg24394414	0.024082	0.0164911	0.000891478	0.0171734	0.342237	0.966503	chr7	4823655	AP5Z1	0	DMher.up	notDM
cg23626908	0.0245055	0.0100672	0.000891927	0.148177	0.342237	0.97274	chr3	155180813	PLCH1	16858	DMher.up	notDM
cg04719454	0.0950383	0.0187255	0.000892441	0.485783	0.342237	0.985224	chr4	190232818	FRG1	629156	DMher.up	notDM
cg02984314	0.021971	0.00927021	0.000893974	0.137734	0.342237	0.97274	chr19	807355	PTBP1	0	DMher.up	notDM
cg01176141	0.0144271	0.00353042	0.000894775	0.387167	0.342237	0.981635	chr11	70023032	ANO1	0	DMher.up	notDM
cg03655371	-0.0107683	-0.00556436	0.000895972	0.0701096	0.342237	0.969968	chr5	134827355	TIFAB	-39266	DMher.down	notDM
cg24696715	0.0256511	0.014277	0.00089745	0.051487	0.342237	0.969932	chr14	76446681	TGFB3	0	DMher.up	notDM
cg16157016	0.0281047	0.0199545	0.000897665	0.0136632	0.342237	0.966503	chr22	38470264	PICK1	0	DMher.up	notDM
cg26456022	-0.0218781	-0.0217864	0.000898039	0.000678777	0.342237	0.963747	chr5	36745111	SLC1A3	-56675	DMher.down	DMsui.down
cg15810758	0.0316309	0.0273444	0.000898266	0.00292366	0.342237	0.966503	chr6	99290349	POU3F2	-3683	DMher.up	notDM
cg11001536	0.0289973	-0.000674494	0.0008984	0.934357	0.342237	0.999034	chr5	153489773	MFAP3	-52759	DMher.up	notDM
cg26778630	-0.0549791	-0.0291096	0.000898749	0.0636863	0.342237	0.969932	chr16	86331580	FOXF1	212553	DMher.down	notDM
cg03264550	0.021229	0.0115407	0.000899199	0.0570703	0.342237	0.969932	chr20	57465448	GNAS	0	DMher.up	notDM
cg03841251	0.0150474	-0.00316835	0.000899731	0.45677	0.342237	0.984473	chr6	166266582	LINC00473	70954	DMher.up	notDM
cg19119071	-0.00858812	-0.00594922	0.00090019	0.016059	0.342237	0.966503	chr6	83904067	RWDD2A	0	DMher.down	notDM
cg27502912	0.0231866	0.01861	0.000900483	0.00556243	0.342237	0.966503	chr22	51017001	CHKB-CPT1B	0	DMher.up	notDM
cg26335299	-0.0247008	-0.00370035	0.000900686	0.596201	0.342237	0.989103	chr16	67700143	ENKD1	0	DMher.down	notDM
cg07071580	-0.0212392	-0.00337772	0.000901034	0.57383	0.342237	0.988458	chr16	2255332	MLST8	0	DMher.down	notDM
cg15886017	0.0147725	0.00502024	0.000901804	0.231118	0.342237	0.97667	chr9	96278586	FAM120A	0	DMher.up	notDM
cg10261601	0.0535406	0.0169028	0.000901861	0.265658	0.342237	0.978808	chr2	240061601	HDAC4	0	DMher.up	notDM
cg14928054	0.0124968	0.00195305	0.000903266	0.580541	0.342485	0.988731	chr3	82764684	GBE1	-953734	DMher.up	notDM
cg15638292	0.0281735	0.0152294	0.000905288	0.0586048	0.342485	0.969932	chr11	76849451	MYO7A	0	DMher.up	notDM
cg08993267	-0.0102841	-0.00663944	0.000905473	0.0245796	0.342485	0.966503	chr17	41277322	BRCA1	0	DMher.down	notDM
cg02660119	0.0184096	0.0056038	0.000906084	0.283224	0.342485	0.978808	chr19	56196747	EPN1	0	DMher.up	notDM
cg27562682	-0.0226963	-0.0132023	0.000906644	0.0422332	0.342485	0.968038	chr1	243053865	CEP170	233865	DMher.down	notDM
cg26683425	-0.0314791	-0.00667212	0.000907768	0.454162	0.342485	0.984473	chr14	74210521	ELMSAN1	0	DMher.down	notDM
cg07080224	-0.0461111	-0.00863866	0.00090846	0.508099	0.342485	0.985224	chr14	21574644	ZNF219	-1781	DMher.down	notDM
cg27241416	0.0222054	0.00525183	0.000908515	0.403835	0.342485	0.982078	chr6	86392657	SYNCRIP	-39614	DMher.up	notDM
cg16623734	-0.0179827	-0.0105654	0.000909666	0.0403196	0.342593	0.968038	chr16	89450023	ANKRD11	0	DMher.down	notDM
cg22832139	-0.0121966	-0.0094161	0.00091063	0.00760793	0.342593	0.966503	chr19	1940594	CSNK1G2	567	DMher.down	notDM
cg21338660	0.017993	0.0102533	0.000913177	0.0466325	0.342593	0.968038	chr20	24452007	SYNDIG1	0	DMher.up	notDM
cg01257145	-0.0175295	-0.00615713	0.000913186	0.216492	0.342593	0.976115	chr5	74349804	ANKRD31	14318	DMher.down	notDM
cg02844051	-0.0216056	-0.00786801	0.000913888	0.200253	0.342593	0.975168	chr19	36004233	DMKN	0	DMher.down	notDM
cg24929556	0.0153144	0.00327721	0.000914153	0.450129	0.342593	0.984301	chr1	167454876	CD247	0	DMher.up	notDM
cg05230567	-0.031621	-0.00891357	0.000914369	0.320485	0.342593	0.978808	chr19	49575079	KCNA7	0	DMher.down	notDM
cg12650512	0.0790401	0.0520071	0.000917722	0.0221961	0.342617	0.966503	chr10	29329220	LYZL1	248770	DMher.up	notDM
cg06561646	0.0382025	0.0142555	0.000918572	0.189684	0.342617	0.974125	chr17	35873369	DUSP14	0	DMher.up	notDM
cg05545105	-0.0202165	-0.00748285	0.000920039	0.193318	0.342617	0.974938	chr6	28625992	ZBED9	-70880	DMher.down	notDM
cg07770526	0.0478822	0.0391817	0.000920841	0.00482302	0.342617	0.966503	chr5	6605702	NSUN2	0	DMher.up	notDM
cg15214187	0.0291372	0.00825306	0.000921655	0.318514	0.342617	0.978808	chr3	119877272	GPR156	7056	DMher.up	notDM
cg18224729	0.0289797	0.0117314	0.000923335	0.155385	0.342617	0.973496	chr11	57559066	TMX2-CTNND1	0	DMher.up	notDM
cg16709384	-0.0323845	-0.0156986	0.000924377	0.0897894	0.342617	0.969968	chr1	113615408	LRIG2	423	DMher.down	notDM
cg16364833	-0.0147734	-0.00748231	0.000925527	0.0765849	0.342617	0.969968	chr2	70121066	SNRNP27	9	DMher.down	notDM
cg06277588	0.029243	0.0140384	0.000925619	0.0929249	0.342617	0.969992	chr6	13489246	GFOD1	-1377	DMher.up	notDM
cg24769499	-0.0548503	-0.0374576	0.00092644	0.0178506	0.342617	0.966503	chr2	120189242	TMEM37	204	DMher.down	notDM
cg18682921	0.0558269	0.0416854	0.000927091	0.00985002	0.342617	0.966503	chr6	8432072	SLC35B3	0	DMher.up	notDM
cg10996589	-0.0403054	0.0160072	0.000927213	0.163419	0.342617	0.974034	chr12	125017134	NCOR2	0	DMher.down	notDM
cg16081388	0.027903	0.0138684	0.0009275	0.0821906	0.342617	0.969968	chr17	60215342	MED13	-72699	DMher.up	notDM
cg06843632	0.01454	0.00519104	0.000928131	0.209768	0.342617	0.975401	chr4	731004	PCGF3	0	DMher.up	notDM
cg00989220	0.0247216	-0.0023332	0.000929114	0.739085	0.342617	0.993912	chr12	6439069	TNFRSF1A	0	DMher.up	notDM
cg15071923	0.0254852	-0.00138684	0.000929173	0.847676	0.342617	0.996883	chr12	130623617	FZD10	23387	DMher.up	notDM
cg10347660	0.0133032	0.00647736	0.000929927	0.0885712	0.342617	0.969968	chr8	145695762	KIFC2	0	DMher.up	notDM
cg04987734	0.0309557	0.0152771	0.000930128	0.0844121	0.342617	0.969968	chr14	103415873	CDC42BPB	0	DMher.up	notDM
cg10551166	0.0575038	0.0221337	0.000930229	0.176751	0.342617	0.974034	chr20	61513963	DIDO1	0	DMher.up	notDM
cg13211683	-0.0340855	-0.0130652	0.000930573	0.178551	0.342617	0.974034	chr8	97171827	GDF6	0	DMher.down	notDM
cg03538708	0.0116461	9.16189e-05	0.000930632	0.977847	0.342617	0.99974	chr1	25844672	TMEM57	-17974	DMher.up	notDM
cg17477946	0.0162867	0.00146352	0.000931542	0.751203	0.342676	0.994454	chr17	80818599	TBCD	0	DMher.up	notDM
cg06192866	-0.00985731	-0.000477229	0.000933208	0.864358	0.343013	0.997328	chr12	89748300	DUSP6	-2004	DMher.down	notDM
cg11474763	-0.0108161	-0.00654958	0.000935337	0.0351669	0.343519	0.966503	chr8	145532389	HSF1	0	DMher.down	notDM
cg21513757	-0.011779	-0.00193278	0.000936271	0.563095	0.343585	0.98792	chr7	95951635	SLC25A13	-176	DMher.down	notDM
cg13319197	-0.019378	-0.0153328	0.000937833	0.00642063	0.343882	0.966503	chr11	46142000	PHF21A	0	DMher.down	notDM
cg11774545	0.0330177	0.0186203	0.000941125	0.0494955	0.344812	0.969932	chr19	59067434	UBE2M	0	DMher.up	notDM
cg07087018	0.0451172	0.0317711	0.000945107	0.0148672	0.345993	0.966503	chr16	56763997	NUP93	20	DMher.up	notDM
cg13798112	0.0364943	0.00142482	0.000947004	0.89057	0.346218	0.997878	chr3	114066865	ZBTB20	0	DMher.up	notDM
cg06849452	0.015137	-0.00110771	0.00094809	0.796551	0.346218	0.995633	chr16	68732297	CDH3	0	DMher.up	notDM
cg27547703	0.0256136	0.00546655	0.000948559	0.452842	0.346218	0.984473	chr10	115939024	TDRD1	5	DMher.up	notDM
cg06887170	-0.0191685	0.000212815	0.000952213	0.968805	0.346218	0.999649	chr14	94596104	IFI27L2	-147	DMher.down	notDM
cg10165331	-0.0127047	-0.00407778	0.000952968	0.260187	0.346218	0.977761	chr14	61116900	SIX1	-745	DMher.down	notDM
cg10201328	0.00937112	-0.00237862	0.00095366	0.372555	0.346218	0.980523	chr1	52082165	OSBPL9	0	DMher.up	notDM
cg06203251	0.0266318	-0.00606446	0.000953928	0.423511	0.346218	0.982628	chr3	53917543	ACTR8	-1314	DMher.up	notDM
cg18944010	-0.00996196	-7.84219e-05	0.000954332	0.977883	0.346218	0.99974	chr1	119522855	TBX15	0	DMher.down	notDM
cg08995089	-0.00694879	-0.000417762	0.00095527	0.83236	0.346218	0.996482	chr10	89621822	KLLN	0	DMher.down	notDM
cg16509045	0.0496379	0.0457846	0.000956234	0.00165325	0.346218	0.966503	chr9	77502963	TRPM6	0	DMher.up	notDM
cg20301962	-0.0152252	0.000766382	0.000956981	0.859345	0.346218	0.997174	chr17	42636006	FZD2	0	DMher.down	notDM
cg13969739	-0.00867376	-0.00405017	0.000958374	0.103105	0.346218	0.971128	chr9	6414194	UHRF2	0	DMher.down	notDM
cg19688203	0.043664	0.014313	0.000960301	0.250585	0.346218	0.977422	chr14	102394778	PPP2R5C	-450	DMher.up	notDM
cg06543974	-0.0175171	-0.00784587	0.000962227	0.117823	0.346218	0.97274	chr6	52002028	IL17A	49157	DMher.down	notDM
cg00960050	-0.0238801	-0.00802985	0.000963294	0.238801	0.346218	0.976956	chr16	30904993	BCL7C	0	DMher.down	notDM
cg02376887	0.0619257	0.0138215	0.000964011	0.433172	0.346218	0.983098	chr12	29542219	OVCH1-AS1	8	DMher.up	notDM
cg20300776	0.065563	0.0131046	0.000964132	0.482579	0.346218	0.985224	chr1	88433987	LMO4	-619380	DMher.up	notDM
cg16731007	-0.031344	-0.000858082	0.000964266	0.923268	0.346218	0.998817	chr14	50219079	NEMF	0	DMher.down	notDM
cg07379167	-0.0208917	-0.00662483	0.000964752	0.26645	0.346218	0.978808	chr10	131769074	EBF3	-6983	DMher.down	notDM
cg10932907	0.0182694	0.0102553	0.00096521	0.0510527	0.346218	0.969932	chr11	129723947	TMEM45B	0	DMher.up	notDM
cg13535416	0.0286625	0.0265935	0.000966566	0.00157295	0.346218	0.966503	chr11	1483169	BRSK2	0	DMher.up	notDM
cg04233747	-0.0232619	-0.0140256	0.000967967	0.0365009	0.346218	0.966503	chr5	145214971	PRELID2	-72	DMher.down	notDM
cg01347453	-0.0104252	-0.00422141	0.000968853	0.157059	0.346218	0.973496	chr1	59369309	LINC01135	-3925	DMher.down	notDM
cg03149593	0.0196432	0.000784501	0.000969156	0.888311	0.346218	0.997775	chr3	136988095	IL20RB	-258169	DMher.up	notDM
cg06240947	0.0319895	0.0120139	0.000970148	0.189048	0.346218	0.974034	chr8	140717372	KCNK9	-2073	DMher.up	notDM
cg27193021	0.0149334	0.005239	0.000971566	0.219597	0.346218	0.976617	chr11	14284425	SPON1	0	DMher.up	notDM
cg01344273	-0.0234751	-0.00299048	0.000972291	0.654455	0.346218	0.990704	chr4	110223040	COL25A1	0	DMher.down	notDM
cg09196386	-0.0288597	-0.00388928	0.000972388	0.635887	0.346218	0.990222	chr16	8961413	CARHSP1	0	DMher.down	notDM
cg09959585	-0.024816	-0.0142512	0.000972771	0.0462037	0.346218	0.968038	chr14	103570855	EXOC3L4	0	DMher.down	notDM
cg13429872	-0.0345808	-0.0156438	0.000973062	0.114611	0.346218	0.97274	chr19	39574863	ACP7	82	DMher.down	notDM
cg15773886	-0.0129536	-0.00877795	0.0009744	0.0192475	0.346218	0.966503	chr19	50651024	IZUMO2	4781	DMher.down	notDM
cg02517342	-0.0146744	-0.00155125	0.000975808	0.710363	0.346218	0.992742	chr8	68470264	CPA6	0	DMher.down	notDM
cg12431087	0.0298783	0.0037104	0.000976639	0.662723	0.346218	0.991031	chr3	71355122	FOXP1	0	DMher.up	notDM
cg08354388	-0.00941149	-0.00295922	0.000977321	0.271038	0.346218	0.978808	chr11	121526264	SORL1	-21793	DMher.down	notDM
cg00782839	0.0452782	0.00379486	0.000978151	0.768438	0.346218	0.994919	chr2	8816130	ID2	5983	DMher.up	notDM
cg05722035	-0.0293993	-0.00772578	0.000978395	0.357113	0.346218	0.98006	chr3	56896467	ARHGEF3	0	DMher.down	notDM
cg04965094	0.043284	0.0457151	0.000979757	0.000367546	0.346218	0.963747	chr13	45854777	GTF2F2	0	DMher.up	DMsui.up
cg02763803	-0.0195835	-0.0089561	0.000983392	0.1111	0.346218	0.97274	chr2	82756759	DHFRP3	327168	DMher.down	notDM
cg12207153	0.0248868	0.0159759	0.000984234	0.0264678	0.346218	0.966503	chr1	38519255	POU3F1	-6805	DMher.up	notDM
cg01642579	0.0296145	0.0213916	0.000984918	0.0128837	0.346218	0.966503	chr16	4746990	ANKS3	0	DMher.up	notDM
cg11603463	-0.0190568	-0.00611692	0.000985734	0.261616	0.346218	0.977936	chr8	10588486	SOX7	0	DMher.down	notDM
cg13808674	-0.014904	-0.00760675	0.000986203	0.0760311	0.346218	0.969968	chr3	128209319	GATA2	0	DMher.down	notDM
cg07353266	-0.051928	0.0270383	0.000987028	0.0704277	0.346218	0.969968	chr11	120387832	GRIK4	0	DMher.down	notDM
cg11107612	-0.0755788	-0.0106297	0.000987484	0.621742	0.346218	0.989622	chr14	106674272	ADAM6	-235914	DMher.down	notDM
cg19260084	0.0331929	-0.00275056	0.000988043	0.771182	0.346218	0.994919	chr12	103349055	ASCL1	2397	DMher.up	notDM
cg12021671	0.0162945	0.00434249	0.000988605	0.350849	0.346218	0.979701	chr15	42423807	PLA2G4F	9525	DMher.up	notDM
cg11933951	0.0384236	0.0292829	0.000988778	0.00886117	0.346218	0.966503	chr11	82997796	CCDC90B	-382	DMher.up	notDM
cg16402715	0.0445225	0.0349827	0.000988894	0.00704105	0.346218	0.966503	chr2	45640532	SRBD1	0	DMher.up	notDM
cg05942181	0.049751	0.0358443	0.000989805	0.0131481	0.346218	0.966503	chr3	171618330	TMEM212	-41222	DMher.up	notDM
cg18645398	-0.0341314	-0.0127928	0.000991593	0.190792	0.346218	0.974535	chr6	117995843	NUS1	774	DMher.down	notDM
cg03917613	0.0461949	0.0103741	0.00099175	0.431538	0.346218	0.983098	chr13	112602746	SOX1	119167	DMher.up	notDM
cg19240637	0.023398	0.0153412	0.000991804	0.0235941	0.346218	0.966503	chr2	7172297	RNF144A	0	DMher.up	notDM
cg04819214	0.0296026	0.00472185	0.000992747	0.576047	0.346218	0.988559	chr16	27689286	KIAA0556	0	DMher.up	notDM
cg20814813	-0.0329796	-0.0153056	0.000992949	0.1063	0.346218	0.971705	chr1	247506185	ZNF496	-11140	DMher.down	notDM
cg12393623	-0.0209953	-0.00916941	0.00099318	0.1282	0.346218	0.97274	chr17	81047627	METRNL	0	DMher.down	notDM
cg14852920	-0.0185152	-0.00852945	0.000994722	0.108917	0.346218	0.972541	chr2	158371995	ACVR1C	11284	DMher.down	notDM
cg23432368	0.0170274	0.00942716	0.000995782	0.0549107	0.346218	0.969932	chr2	47882601	MSH2	0	DMher.up	notDM
cg11206084	0.011241	0.000865825	0.000996137	0.787057	0.346218	0.995189	chr7	157780161	PTPRN2	0	DMher.up	notDM
cg16299685	-0.00965739	-0.000151242	0.000996328	0.956189	0.346218	0.999376	chr2	170441536	PPIG	0	DMher.down	notDM
cg16709214	0.0104607	0.00892464	0.000997361	0.00358668	0.346218	0.966503	chr19	899652	R3HDM4	0	DMher.up	notDM
cg17469934	0.0389214	0.0125634	0.000997612	0.259482	0.346218	0.9777	chr11	719725	EPS8L2	0	DMher.up	notDM
cg22158252	0.0419916	0.0281704	0.000998461	0.0207201	0.346218	0.966503	chr1	39958494	BMP8A	0	DMher.up	notDM
cg05807467	-0.0153974	-0.00182117	0.000999044	0.678453	0.346218	0.99149	chr8	17579494	MTUS1	0	DMher.down	notDM
cg09118400	-0.0199728	-0.0200409	0.00107462	0.000750694	0.347564	0.966503	chr7	17402192	AHR	-16417	notDM	DMsui.down
cg09172973	0.0180279	0.0192049	0.0010751	0.000367219	0.347564	0.963747	chr16	31091608	ZNF646	0	notDM	DMsui.up
cg15984596	0.0253184	0.0251645	0.00112661	0.000877828	0.352706	0.966503	chr14	104979786	C14orf180	66270	notDM	DMsui.up
cg14543508	0.0365554	0.0363433	0.00118104	0.000919035	0.354601	0.966503	chr9	123631308	PHF19	0	notDM	DMsui.up
cg01404416	0.0169364	0.0177421	0.00128581	0.000553145	0.357093	0.963747	chr10	134682912	CFAP46	0	notDM	DMsui.up
cg10339200	0.0331128	0.043951	0.00133116	1.93612e-05	0.35807	0.94185	chr11	74660161	XRRA1	0	notDM	DMsui.up
cg24688502	0.0646341	0.0670869	0.0013807	0.000667596	0.35807	0.963747	chr4	62159885	ADGRL3	0	notDM	DMsui.up
cg02656871	0.0396889	0.0445024	0.00139707	0.000261524	0.35807	0.963747	chr16	88442535	ZNF469	51344	notDM	DMsui.up
cg26460506	0.0635614	0.0654111	0.00154969	0.000836253	0.362218	0.966503	chr16	13874207	ERCC4	139807	notDM	DMsui.up
cg04917391	-0.0202998	-0.0215887	0.00161618	0.00060118	0.362526	0.963747	chr4	40859259	APBB2	0	notDM	DMsui.down
cg25730577	0.0315388	0.0322159	0.00162514	0.000956734	0.362526	0.966503	chr1	110453002	CSF1	231	notDM	DMsui.up
cg06347896	-0.00998168	-0.0105586	0.00164463	0.000653084	0.362526	0.963747	chr20	58645949	C20orf197	0	notDM	DMsui.down
cg24662789	-0.0138449	-0.0200935	0.00181807	6.76623e-06	0.362526	0.736363	chr6	169789899	WDR27	67404	notDM	DMsui.down
cg23139982	0.0332563	0.0396123	0.00182902	0.0001658	0.362526	0.963747	chr4	4763259	MSX1	98133	notDM	DMsui.up
cg15896117	0.0384813	0.0412948	0.00199853	0.000693533	0.363781	0.965264	chr13	95658809	ABCC4	13274	notDM	DMsui.up
cg13998369	0.0475683	0.0533922	0.00204742	0.000418035	0.363781	0.963747	chr4	7129440	GRPEL1	-59640	notDM	DMsui.up
cg03591690	-0.0155397	-0.0170696	0.00209376	0.000558187	0.363781	0.963747	chr3	166884766	ZBBX	73311	notDM	DMsui.down
cg08214693	0.027895	0.0308204	0.00217657	0.000546167	0.36409	0.963747	chr8	144885540	SCRIB	0	notDM	DMsui.up
cg22829375	0.0345355	0.0388851	0.00218457	0.000436701	0.36409	0.963747	chr2	233764831	NGEF	0	notDM	DMsui.up
cg00765144	0.0392056	0.045596	0.00230286	0.00031179	0.365611	0.963747	chr10	22023367	MLLT10	0	notDM	DMsui.up
cg16202803	0.0294138	0.0346903	0.00248567	0.000288787	0.368908	0.963747	chr2	240014758	HDAC4	0	notDM	DMsui.up
cg01931502	-0.0131173	-0.014099	0.00254999	0.000907327	0.368908	0.966503	chr1	161284176	SDHC	0	notDM	DMsui.down
cg19450145	-0.0097555	-0.0115037	0.00256894	0.00030272	0.368908	0.963747	chr6	158925064	TULP4	0	notDM	DMsui.down
cg13574857	0.0327211	0.0449926	0.0028013	3.77662e-05	0.369419	0.963747	chr7	158281410	PTPRN2	0	notDM	DMsui.up
cg24028381	-0.0184686	-0.0221219	0.00298351	0.000304608	0.370235	0.963747	chr8	145133668	EXOSC4	0	notDM	DMsui.down
cg02422397	-0.0227049	-0.0248217	0.00301894	0.000920062	0.370475	0.966503	chr19	37286158	ZNF850	-22442	notDM	DMsui.down
cg07221695	0.0176056	0.0220138	0.00327222	0.000197801	0.374127	0.963747	chr1	232649870	SIPA1L2	0	notDM	DMsui.up
cg17578380	0.0257626	0.028283	0.00335618	0.000999373	0.374175	0.966503	chr5	130847962	RAPGEF6	0	notDM	DMsui.up
cg16606238	0.0222013	0.0247196	0.00340705	0.000871279	0.375929	0.966503	chr13	24291449	MIPEP	12879	notDM	DMsui.up
cg26863551	0.0417618	0.047066	0.00341721	0.000762964	0.375929	0.966503	chr1	201034930	CACNA1S	0	notDM	DMsui.up
cg08938976	-0.00871591	-0.0100816	0.00345311	0.000572118	0.376265	0.963747	chr1	247095660	AHCTF1	-934	notDM	DMsui.down
cg14973588	-0.016443	-0.022468	0.00346696	6.03377e-05	0.376265	0.963747	chr13	28366427	GSX1	353	notDM	DMsui.down
cg00568164	-0.0123519	-0.0143917	0.00356537	0.000547688	0.377495	0.963747	chr11	44927222	TSPAN18	0	notDM	DMsui.down
cg23973000	-0.00957827	-0.0120358	0.00358837	0.000212737	0.377495	0.963747	chr5	112770527	MCC	0	notDM	DMsui.down
cg18474563	-0.0180341	-0.0228767	0.00367297	0.000194058	0.377989	0.963747	chr11	63303028	RARRES3	1245	notDM	DMsui.down
cg14083801	-0.0142286	-0.0162056	0.00369296	0.000747748	0.378223	0.966503	chr12	9568315	DDX12P	1992	notDM	DMsui.down
cg10683793	0.0364794	0.0461254	0.00373443	0.000207957	0.379052	0.963747	chr12	58015126	SLC26A10	0	notDM	DMsui.up
cg07370745	-0.010425	-0.0153957	0.0037758	2.00419e-05	0.37996	0.94185	chr10	80921785	ZMIZ1	0	notDM	DMsui.down
cg12509268	0.0141434	0.0160244	0.00411907	0.000913181	0.382906	0.966503	chr12	124911444	NCOR2	0	notDM	DMsui.up
cg04526616	0.0223481	0.0325387	0.00441223	3.42833e-05	0.385538	0.963747	chr7	4757846	FOXK1	0	notDM	DMsui.up
cg07272654	0.0251435	0.0289599	0.00463417	0.000887066	0.385538	0.966503	chr16	86011988	IRF8	-55777	notDM	DMsui.up
cg20420603	0.0186114	0.022258	0.00489933	0.000623124	0.385653	0.963747	chr17	8380905	MYH10	0	notDM	DMsui.up
cg05772155	-0.0311366	-0.0386752	0.00554088	0.000474231	0.389693	0.963747	chr10	65801432	REEP3	-416549	notDM	DMsui.down
cg12914657	0.0261705	0.0342237	0.0058224	0.000268094	0.391605	0.963747	chr7	150413680	GIMAP1-GIMAP5	0	notDM	DMsui.up
cg17922329	0.0276909	0.0329911	0.00582369	0.000829037	0.391605	0.966503	chr19	35646039	FXYD5	0	notDM	DMsui.up
cg19460214	0.021365	0.0257634	0.00598513	0.000751694	0.394128	0.966503	chr13	106770161	EFNB2	371918	notDM	DMsui.up
cg24701575	-0.0216312	-0.0261969	0.00626523	0.000764161	0.39587	0.966503	chr11	31845389	RCN1	0	notDM	DMsui.down
cg20937021	0.0282729	0.0347938	0.00684189	0.000723351	0.398056	0.966503	chr8	1305125	DLGAP2	144407	notDM	DMsui.up
cg26082001	-0.0169154	-0.0206349	0.00685633	0.000801694	0.398056	0.966503	chr15	102357765	OR4F15	625	notDM	DMsui.down
cg18810542	-0.0190327	-0.0239861	0.00694342	0.000560513	0.398056	0.963747	chr7	17379795	AHR	0	notDM	DMsui.down
cg04165188	0.012322	0.0191624	0.00710164	3.05238e-05	0.398475	0.963747	chr8	840173	ERICH1-AS1	0	notDM	DMsui.up
cg18419271	0.0172392	0.0213753	0.0074585	0.000754488	0.399396	0.966503	chr6	32116016	PRRT1	124	notDM	DMsui.up
cg05200606	-0.00687288	-0.00853243	0.00760941	0.0007665	0.400669	0.966503	chr11	69457819	CCND1	0	notDM	DMsui.down
cg06937491	0.0288461	0.03907	0.00772703	0.000272203	0.401014	0.963747	chr12	1943722	CACNA2D4	0	notDM	DMsui.up
cg02836919	-0.0180305	-0.0243258	0.0077749	0.000289399	0.40141	0.963747	chr10	23480190	PTF1A	1270	notDM	DMsui.down
cg01621132	0.0116356	0.0150924	0.00796446	0.000492344	0.402408	0.963747	chr19	10221146	PPAN-P2RY11	0	notDM	DMsui.up
cg20972453	-0.017694	-0.0224873	0.00823849	0.000661103	0.404406	0.963747	chr13	20805460	GJB6	0	notDM	DMsui.down
cg07156929	-0.0119145	-0.0153237	0.00876564	0.00063433	0.406518	0.963747	chr6	34856927	ANKS1A	111	notDM	DMsui.down
cg16980380	0.0153458	0.0193317	0.00877928	0.000806642	0.406518	0.966503	chr17	78417883	ENDOV	-5999	notDM	DMsui.up
cg13335329	0.0476463	0.0663949	0.00913732	0.000252056	0.408485	0.963747	chr19	14582668	PKN1	0	notDM	DMsui.up
cg16311536	0.0252634	0.0318537	0.00953867	0.000906959	0.41069	0.966503	chr10	105344174	NEURL1	0	notDM	DMsui.up
cg03045648	0.0135724	0.0213889	0.00956484	4.68504e-05	0.410733	0.963747	chr11	64535598	SF1	0	notDM	DMsui.up
cg21249659	0.0213546	0.027682	0.0103229	0.000751975	0.412453	0.966503	chr12	10324843	OLR1	-53	notDM	DMsui.up
cg11741356	-0.012945	-0.0174522	0.0103638	0.000477303	0.412453	0.963747	chr15	97490784	SPATA8	-161939	notDM	DMsui.down
cg11175310	-0.00638448	-0.00840673	0.0106327	0.000659124	0.413411	0.963747	chr10	16859107	RSU1	0	notDM	DMsui.down
cg22971191	0.0197519	0.0301638	0.010887	9.95198e-05	0.414387	0.963747	chr13	103719706	SLC10A2	-510	notDM	DMsui.up
cg00687073	0.0223551	0.0287934	0.0108973	0.000881436	0.414387	0.966503	chr8	954552	ERICH1-AS1	0	notDM	DMsui.up
cg01055562	0.0166867	0.0225735	0.0111809	0.000521788	0.415244	0.963747	chr1	230777685	COG2	517	notDM	DMsui.up
cg05472265	0.01275	0.0175757	0.0113054	0.000423266	0.416216	0.963747	chr6	135376004	HBS1L	0	notDM	DMsui.up
cg26700716	0.0274968	0.0363936	0.0119273	0.00075123	0.417245	0.966503	chr2	183730940	FRZB	0	notDM	DMsui.up
cg10154926	-0.00711294	-0.00971375	0.0121573	0.00053884	0.417515	0.963747	chr17	39891009	JUP	0	notDM	DMsui.down
cg25095994	0.014903	0.0220138	0.0126615	0.000215479	0.419618	0.963747	chr2	231191727	SP140L	167	notDM	DMsui.up
cg10524642	0.0395658	0.0582074	0.01347	0.000256977	0.422456	0.963747	chr4	1110197	RNF212	-2845	notDM	DMsui.up
cg17535707	0.0121204	0.0162913	0.0134766	0.000774419	0.422456	0.966503	chr12	56082735	ITGA7	0	notDM	DMsui.up
cg19235065	-0.0127246	-0.0185111	0.0137493	0.000309327	0.424215	0.963747	chr1	45795593	MUTYH	0	notDM	DMsui.down
cg25518968	-0.010488	-0.0145767	0.0138613	0.000551726	0.424788	0.963747	chr17	48845009	LINC00483	-133	notDM	DMsui.down
cg09555153	0.0189797	0.0253786	0.013953	0.000871035	0.425098	0.966503	chr4	186544662	SORBS2	0	notDM	DMsui.up
cg05803237	-0.0306664	-0.0497618	0.0142978	7.34764e-05	0.425098	0.963747	chr11	92702628	MTNR1B	161	notDM	DMsui.down
cg05521261	0.00973034	0.0146608	0.0143291	0.000212015	0.425098	0.963747	chr10	6208594	PFKFB3	0	notDM	DMsui.up
cg03305034	0.0159523	0.0250668	0.0157731	0.000146114	0.430632	0.963747	chr20	44806600	CDH22	0	notDM	DMsui.up
cg16385763	0.00646222	0.00928914	0.0159638	0.000478275	0.43148	0.963747	chr1	21586831	ECE1	0	notDM	DMsui.up
cg18756291	-0.0186539	-0.0255662	0.0163063	0.000865682	0.432312	0.966503	chr2	85839143	USP39	0	notDM	DMsui.down
cg02901790	0.00979953	0.0155564	0.0163125	0.000136372	0.432312	0.963747	chr8	144391601	TOP1MT	0	notDM	DMsui.up
cg14641705	-0.013694	-0.0194553	0.0164098	0.000579532	0.432312	0.963747	chr3	195808879	TFRC	0	notDM	DMsui.down
cg11313708	0.0371495	0.0523914	0.0166696	0.000650497	0.432981	0.963747	chr19	54710867	RPS9	0	notDM	DMsui.up
cg18627677	0.0303015	0.0429221	0.0174866	0.000675497	0.43478	0.963747	chr6	11279727	NEDD9	0	notDM	DMsui.up
cg08173520	0.0216737	0.0360569	0.0175985	8.24079e-05	0.435251	0.963747	chr6	31869301	C2	0	notDM	DMsui.up
cg02925367	0.0141469	0.022649	0.0179071	0.000149253	0.436561	0.963747	chr6	32116905	PRRT1	0	notDM	DMsui.up
cg13855924	0.0275356	0.0396608	0.0180573	0.000590616	0.436944	0.963747	chr6	39281183	KCNK17	0	notDM	DMsui.up
cg03078819	0.0100852	0.0145802	0.0183112	0.000580691	0.438509	0.963747	chr7	140218338	DENND2A	0	notDM	DMsui.up
cg16252973	0.0225081	0.0319847	0.0183451	0.000711979	0.438616	0.966389	chr1	111894921	PIFO	0	notDM	DMsui.up
cg16307866	0.0453958	0.0786868	0.0187081	5.12588e-05	0.440017	0.963747	chr4	7129517	GRPEL1	-59717	notDM	DMsui.up
cg11617006	-0.0108491	-0.0165189	0.0190218	0.000332211	0.441509	0.963747	chr7	105653810	CDHR3	0	notDM	DMsui.down
cg04784263	-0.0119284	-0.0186837	0.0196728	0.000247555	0.443905	0.963747	chr16	57318624	PLLP	-40	notDM	DMsui.down
cg21133502	0.0150199	0.0223311	0.0217138	0.000583524	0.450289	0.963747	chr8	2538249	CSMD1	254626	notDM	DMsui.up
cg02587074	0.0183668	0.0281065	0.0220839	0.00042681	0.450943	0.963747	chr1	233220806	PCNX2	0	notDM	DMsui.up
cg23195675	-0.0162532	-0.023484	0.0231147	0.000914927	0.452919	0.966503	chr19	6502304	TUBB4A	0	notDM	DMsui.down
cg12113898	-0.00800269	-0.0116992	0.0233702	0.000820163	0.452919	0.966503	chr17	41150213	RPL27	233	notDM	DMsui.down
cg07457252	0.0326681	0.0478202	0.023604	0.000824183	0.453629	0.966503	chr5	172044302	NEURL1B	23974	notDM	DMsui.up
cg07356130	0.04146	0.0608443	0.0239501	0.000824301	0.454485	0.966503	chr11	10772521	CTR9	290	notDM	DMsui.up
cg00462763	-0.0101453	-0.015254	0.0242818	0.000642135	0.455692	0.963747	chr11	64949223	CAPN1	0	notDM	DMsui.down
cg00282347	0.0151859	0.0236922	0.025095	0.000442957	0.457423	0.963747	chr1	6241040	CHD5	-846	notDM	DMsui.up
cg13428477	0.0214079	0.0333416	0.0261108	0.0004932	0.459112	0.963747	chr3	122748086	SEMA5B	-1427	notDM	DMsui.up
cg18301891	-0.0142096	-0.0237638	0.0261923	0.00020005	0.459166	0.963747	chr14	102027172	DIO3	516	notDM	DMsui.down
cg12146864	0.0261185	0.0391778	0.0264737	0.000787788	0.460061	0.966503	chr12	57569768	LRP1	0	notDM	DMsui.up
cg09112190	0.00878415	0.0129535	0.0265185	0.000956102	0.460253	0.966503	chr21	44722858	SIK1	111540	notDM	DMsui.up
cg10267867	0.0234277	0.0384684	0.0265476	0.000263594	0.460331	0.963747	chr16	5038226	SEC14L5	0	notDM	DMsui.up
cg06845571	-0.00632055	-0.00943594	0.0276211	0.000905912	0.462124	0.966503	chr6	108279703	SEC63	-221	notDM	DMsui.down
cg25149238	-0.0374245	-0.0646163	0.0281076	0.000154126	0.462859	0.963747	chr2	45030384	CAMKMT	-30653	notDM	DMsui.down
cg17126348	-0.00736767	-0.0113297	0.0288315	0.000709187	0.464229	0.966389	chr8	39442080	ADAM18	7	notDM	DMsui.down
cg07362800	0.0103877	0.0172284	0.0289912	0.000285519	0.464621	0.963747	chr5	56629471	GPBP1	-68965	notDM	DMsui.up
cg01863319	-0.00849708	-0.012744	0.0290407	0.00095352	0.464621	0.966503	chr19	1429261	DAZAP1	0	notDM	DMsui.down
cg18541609	0.0120169	0.0205571	0.0291096	0.000191345	0.464812	0.963747	chr5	430359	AHRR	0	notDM	DMsui.up
cg06859187	0.0118139	0.0187503	0.029642	0.000520119	0.465828	0.963747	chr5	1463701	LPCAT1	0	notDM	DMsui.up
cg17399545	0.0198816	0.0315716	0.0316862	0.000600331	0.470742	0.963747	chr12	88972226	KITLG	0	notDM	DMsui.up
cg09188300	-0.021895	-0.037106	0.0316929	0.000268339	0.470742	0.963747	chr8	37887903	EIF4EBP1	117	notDM	DMsui.down
cg00850821	-0.00873731	-0.0163014	0.0320215	7.14564e-05	0.471662	0.963747	chr22	22089417	YPEL1	0	notDM	DMsui.down
cg19554389	0.0226343	0.036683	0.0321142	0.000485484	0.471896	0.963747	chr3	55521134	WNT5A	0	notDM	DMsui.up
cg15584547	0.019777	0.0324481	0.0329608	0.000444475	0.473727	0.963747	chr15	83685477	BTBD1	0	notDM	DMsui.up
cg17031944	0.0132461	0.0221161	0.0355407	0.000430007	0.478435	0.963747	chr1	21614078	ECE1	0	notDM	DMsui.up
cg07121078	-0.0112231	-0.0208443	0.0356613	0.000104374	0.478786	0.963747	chr18	21242319	ANKRD29	0	notDM	DMsui.down
cg26625897	-0.00713694	-0.0120657	0.0358095	0.000375261	0.479091	0.963747	chr17	39678679	KRT15	-653	notDM	DMsui.down
cg09892273	0.026911	0.0445052	0.0363698	0.000510516	0.480138	0.963747	chr12	85307424	SLC6A15	-816	notDM	DMsui.up
cg13187990	-0.0146379	-0.0235194	0.036406	0.000718005	0.480187	0.966503	chr8	1423775	DLGAP2	25757	notDM	DMsui.down
cg03303766	0.0308655	0.0542665	0.0372789	0.000251795	0.481647	0.963747	chr16	88441346	ZNF469	52533	notDM	DMsui.up
cg11769850	0.0144649	0.0243676	0.0376712	0.000444687	0.482754	0.963747	chr8	914386	ERICH1-AS1	0	notDM	DMsui.up
cg22392038	-0.0146444	-0.0248015	0.0385534	0.0004414	0.484907	0.963747	chr11	31821764	PAX6	0	notDM	DMsui.down
cg25995995	0.0174708	0.0326757	0.0386812	0.000119477	0.485005	0.963747	chr2	240927173	NDUFA10	0	notDM	DMsui.up
cg20742389	0.0257312	0.0414328	0.0395579	0.000848016	0.486225	0.966503	chr19	14591033	GIPC1	0	notDM	DMsui.up
cg02952703	0.0226322	0.0362586	0.0395611	0.000897474	0.486225	0.966503	chr19	14584130	PTGER1	0	notDM	DMsui.up
cg00772813	0.00370881	0.00616078	0.0398632	0.000604376	0.48666	0.963747	chr1	54518663	TMEM59	0	notDM	DMsui.up
cg14513059	0.0100595	0.0160676	0.0407798	0.000994202	0.489179	0.966503	chr5	85866302	COX7C	47482	notDM	DMsui.up
cg27000534	0.0102436	0.0175947	0.0410144	0.000434158	0.489568	0.963747	chr14	105126571	INF2	29372	notDM	DMsui.up
cg12078155	0.0129274	0.0240054	0.0421274	0.000169372	0.490655	0.963747	chr6	27259121	POM121L2	17721	notDM	DMsui.up
cg10806749	-0.0069668	-0.0119542	0.0449517	0.000555573	0.496257	0.963747	chr1	179558114	TDRD5	2634	notDM	DMsui.down
cg21844005	-0.0163343	-0.0288647	0.0450937	0.000391755	0.496521	0.963747	chr7	31096717	ADCYAP1R1	0	notDM	DMsui.down
cg09109133	-0.00831051	0.0148743	0.0451276	0.000334402	0.496562	0.963747	chr16	82688759	CDH13	0	notDM	DMsui.up
cg06299284	0.0238146	0.0447279	0.0456188	0.000182903	0.497482	0.963747	chr11	636659	DRD4	646	notDM	DMsui.up
cg18519050	0.0220796	0.0405575	0.0461635	0.000254892	0.498763	0.963747	chr14	105181796	INF2	0	notDM	DMsui.up
cg10902566	-0.0065319	-0.0108313	0.0474335	0.00093919	0.501523	0.966503	chr4	727664	PCGF3	0	notDM	DMsui.down
cg08628167	0.0108038	0.0204241	0.0474352	0.000187913	0.501523	0.963747	chr7	65447138	GUSB	0	notDM	DMsui.up
cg06400336	-0.00942347	-0.0179666	0.048622	0.00018026	0.503233	0.963747	chr8	103136701	NCALD	0	notDM	DMsui.down
cg03726858	0.01246	0.0254202	0.0486258	6.79301e-05	0.503233	0.963747	chr17	75243679	SEC14L1	-30498	notDM	DMsui.up
cg12543748	0.008727	0.0149669	0.0488451	0.000691049	0.503445	0.965264	chr15	59727179	FAM81A	3193	notDM	DMsui.up
cg02337499	-0.0130707	-0.0220899	0.0496664	0.000851458	0.504961	0.966503	chr11	75526473	UVRAG	0	notDM	DMsui.down
cg02128087	-0.00474872	-0.00851261	0.0510901	0.000460763	0.50704	0.963747	chr12	48576900	CCDC184	466	notDM	DMsui.down
cg10246881	-0.00390164	-0.00663349	0.0512555	0.000861796	0.507411	0.966503	chr20	60740550	SS18L1	0	notDM	DMsui.down
cg00237268	0.0554828	0.0952316	0.0513336	0.000777372	0.507521	0.966503	chr4	7287615	SORCS2	0	notDM	DMsui.up
cg13088374	0.00727292	0.0122498	0.0518485	0.000983972	0.50827	0.966503	chr7	43965618	URGCP	0	notDM	DMsui.up
cg10782206	0.0280644	0.0493648	0.0526261	0.00062573	0.509436	0.963747	chr14	76445988	TGFB3	0	notDM	DMsui.up
cg01826574	0.0139633	0.0289121	0.053824	7.6769e-05	0.511313	0.963747	chr9	843179	DMRT1	0	notDM	DMsui.up
cg02296890	0.00722207	0.0133397	0.0575768	0.000447631	0.517511	0.963747	chr5	73495785	ARHGEF28	-257967	notDM	DMsui.up
cg08144858	0.0246321	0.0478171	0.0578031	0.00024072	0.517907	0.963747	chr16	14644576	PARN	0	notDM	DMsui.up
cg05113958	0.00694602	0.0126417	0.057939	0.00054462	0.518141	0.963747	chr17	48918321	WFIKKN2	0	notDM	DMsui.up
cg05459650	0.0146479	0.0282227	0.0581808	0.000271033	0.518605	0.963747	chr4	7965818	ABLIM2	1219	notDM	DMsui.up
cg17720157	-0.00506884	-0.00891381	0.0584349	0.000829357	0.519084	0.966503	chr5	180237311	MGAT1	0	notDM	DMsui.down
cg24502339	-0.00927508	-0.0173592	0.0590357	0.000409423	0.519674	0.963747	chr18	48408653	ME2	0	notDM	DMsui.down
cg09353985	-0.00849721	-0.0157416	0.0616833	0.00052703	0.524029	0.963747	chr1	207062674	IL24	8114	notDM	DMsui.down
cg20581322	-0.0062342	-0.012324	0.0620109	0.000236521	0.524455	0.963747	chr15	43477988	CCNDBP1	0	notDM	DMsui.down
cg04392082	0.0192842	0.0539948	0.0622974	5.53197e-07	0.524846	0.252542	chr4	186732926	SORBS2	0	notDM	DMsui.up
cg13261971	-0.00945241	-0.0175916	0.0624734	0.00051774	0.525055	0.963747	chr2	45231226	SIX2	1098	notDM	DMsui.down
cg18458689	0.0183964	0.034221	0.0627013	0.000526185	0.525171	0.963747	chr6	143214086	HIVEP2	0	notDM	DMsui.up
cg27067781	0.0163952	0.0298402	0.0632194	0.000696006	0.526	0.965762	chr6	32116853	PRRT1	0	notDM	DMsui.up
cg14131612	0.00607442	0.0110157	0.0645225	0.000768311	0.52817	0.966503	chr9	100125791	LOC100499484-C9ORF174	0	notDM	DMsui.up
cg24884572	-0.0102768	-0.0207247	0.0653423	0.0002152	0.529176	0.963747	chr19	58661833	ZNF329	0	notDM	DMsui.down
cg03324101	-0.00921377	-0.0224155	0.0669831	1.30092e-05	0.532051	0.94185	chr17	39892343	JUP	0	notDM	DMsui.down
cg18002814	0.0159235	0.0324711	0.0675482	0.000207191	0.533285	0.963747	chr17	15406377	TVP23C-CDRT4	0	notDM	DMsui.up
cg23180780	-0.0264128	-0.0505683	0.0680788	0.000475684	0.534148	0.963747	chr2	12260486	LPIN1	-292953	notDM	DMsui.down
cg00984787	-0.0168194	-0.0320065	0.0702558	0.00056306	0.537692	0.963747	chr5	64855069	CENPK	0	notDM	DMsui.down
cg19826802	-0.010136	-0.0223591	0.0705658	7.95422e-05	0.538065	0.963747	chr17	26972212	KIAA0100	-35	notDM	DMsui.down
cg19468883	0.0185932	0.0338808	0.0714955	0.000971891	0.539241	0.966503	chr12	121198447	SPPL3	1866	notDM	DMsui.up
cg21035875	0.0106653	0.0218337	0.0733015	0.000259625	0.54132	0.963747	chr6	32116931	PRRT1	0	notDM	DMsui.up
cg19272348	-0.00703424	-0.0128818	0.0735042	0.000995624	0.541683	0.966503	chr17	1521405	SLC43A2	0	notDM	DMsui.down
cg03651292	-0.0323974	-0.0613329	0.0758809	0.000754407	0.544875	0.966503	chr18	14999803	ANKRD30B	-147066	notDM	DMsui.down
cg11084518	0.0147652	0.0303258	0.0770489	0.000295066	0.546667	0.963747	chr1	36644849	MAP7D1	0	notDM	DMsui.up
cg06120379	0.0124126	0.0245591	0.0779385	0.000488659	0.547892	0.963747	chr3	197357859	RUBCN	40400	notDM	DMsui.up
cg16955407	0.0213293	0.0408136	0.0782114	0.000731931	0.54849	0.966503	chr6	11279656	NEDD9	0	notDM	DMsui.up
cg26918471	0.0112177	0.0293955	0.0782519	7.01267e-06	0.548525	0.736363	chr5	121297617	SRFBP1	39	notDM	DMsui.up
cg21398539	-0.0157636	-0.0323553	0.0799891	0.000338262	0.551276	0.963747	chr7	95399542	DYNC1I1	2276	notDM	DMsui.down
cg10312190	-0.0115091	-0.023171	0.082603	0.000478952	0.554945	0.963747	chr11	67749846	UNC93B1	8729	notDM	DMsui.down
cg23598360	0.00750459	0.0154612	0.0835226	0.00037435	0.556613	0.963747	chr7	5370205	TNRC18	0	notDM	DMsui.up
cg24502047	0.0120488	0.0238644	0.0860224	0.000663955	0.560086	0.963747	chr15	38555136	SPRED1	0	notDM	DMsui.up
cg08537845	0.0151134	0.0296145	0.0869651	0.000777641	0.561554	0.966503	chr5	167715532	WWC1	3533	notDM	DMsui.up
cg27387993	-0.00567595	-0.0123431	0.0871915	0.000217202	0.561867	0.963747	chr16	12373566	SNX29	0	notDM	DMsui.down
cg11629408	0.0111421	0.0234031	0.0887412	0.000363328	0.564353	0.963747	chr8	67415435	C8orf46	0	notDM	DMsui.up
cg23825897	-0.0070275	-0.0141177	0.0916225	0.000692915	0.567675	0.965264	chr6	161655043	AGPAT4	0	notDM	DMsui.down
cg17340779	0.0124877	0.0260888	0.0918713	0.000439122	0.567926	0.963747	chr3	9032324	SRGAP3	0	notDM	DMsui.up
cg09086835	0.00791138	0.0185014	0.0957288	0.000115003	0.572725	0.963747	chr15	89922345	POLG	-44319	notDM	DMsui.up
cg07862235	-0.01324	-0.0278313	0.096315	0.000481699	0.573316	0.963747	chr8	123730704	ZHX2	63197	notDM	DMsui.down
cg00577167	0.0144709	0.0291791	0.0967575	0.000796127	0.573783	0.966503	chr9	104197675	ALDOB	0	notDM	DMsui.up
cg20917943	0.00844666	0.0189596	0.0992661	0.000234944	0.576335	0.963747	chr3	113606269	GRAMD1C	0	notDM	DMsui.up
cg20417527	-0.0138178	-0.0322951	0.0995217	0.000136628	0.576626	0.963747	chr5	128300708	SLC27A6	502	notDM	DMsui.down
cg09877009	-0.00679088	-0.0154075	0.0998942	0.000208789	0.577139	0.963747	chr10	6605133	PRKCQ	0	notDM	DMsui.down
cg12254845	0.0150618	0.0311008	0.100091	0.000680949	0.577423	0.963747	chr15	89952272	RHCG	62366	notDM	DMsui.up
cg21141089	0.00854484	0.0220661	0.101127	3.22802e-05	0.579087	0.963747	chr17	46949704	CALCOCO2	-7097	notDM	DMsui.up
cg11180129	-0.00821199	-0.0174179	0.102494	0.000540576	0.581205	0.963747	chr14	78147567	ALKBH1	0	notDM	DMsui.down
cg04331813	-0.0116777	-0.0248458	0.10334	0.000536711	0.582041	0.963747	chr3	87810762	HTR1F	220964	notDM	DMsui.down
cg00264467	-0.0143144	-0.0334537	0.103589	0.000161933	0.582516	0.963747	chr16	4401424	CORO7-PAM16	0	notDM	DMsui.down
cg12956472	-0.0132218	-0.0329914	0.104244	6.42396e-05	0.583032	0.963747	chr3	119791225	GSK3B	0	notDM	DMsui.down
cg07972716	0.0185169	0.0409374	0.104302	0.000346982	0.583032	0.963747	chr20	54582710	CBLN4	-2182	notDM	DMsui.up
cg22686854	-0.00899098	-0.0228851	0.105697	5.04452e-05	0.584843	0.963747	chr2	79220029	REG3G	32783	notDM	DMsui.down
cg00073713	0.0169705	0.0346931	0.105887	0.00092524	0.584989	0.966503	chr7	97800932	LMTK2	0	notDM	DMsui.up
cg05816239	-0.00393481	-0.0088093	0.10872	0.00034806	0.588503	0.963747	chr6	27486963	ZNF184	-46066	notDM	DMsui.down
cg27351581	-0.00630595	-0.0147356	0.108998	0.000201086	0.5888	0.963747	chr3	128144301	EEFSEC	-16812	notDM	DMsui.down
cg10407489	0.00735199	0.0178579	0.110341	0.000123986	0.590253	0.963747	chr4	1043616	RNF212	21650	notDM	DMsui.up
cg15776647	0.0050838	0.0112524	0.114174	0.000485408	0.595058	0.963747	chr3	170159062	CLDN11	0	notDM	DMsui.up
cg02467451	0.0173185	0.0379789	0.114915	0.000556096	0.595621	0.963747	chr12	132923603	GALNT9	-17698	notDM	DMsui.up
cg10185984	0.00888562	0.020906	0.120793	0.000284283	0.602493	0.963747	chr10	103073341	BTRC	40449	notDM	DMsui.up
cg01973306	0.010979	0.0251389	0.122095	0.00041908	0.603989	0.963747	chr2	3467403	TRAPPC12	0	notDM	DMsui.up
cg01869826	-0.0239486	-0.0535745	0.122125	0.00055592	0.604019	0.963747	chr16	22173765	VWA3A	-5478	notDM	DMsui.down
cg16285566	0.0154615	0.0335607	0.122206	0.000790562	0.604105	0.966503	chr13	33682212	STARD13	0	notDM	DMsui.up
cg10761412	-0.00480678	-0.0118403	0.122377	0.00016299	0.604309	0.963747	chr14	73437526	ZFYVE1	0	notDM	DMsui.down
cg21604357	-0.00694881	-0.0154899	0.122396	0.000584802	0.60434	0.963747	chr1	3027471	PRDM16	0	notDM	DMsui.down
cg21610967	0.0159336	0.0367753	0.126579	0.000440903	0.608712	0.963747	chr2	11100763	KCNF1	-46412	notDM	DMsui.up
cg23666278	-0.00838953	-0.0191771	0.127393	0.000508965	0.609682	0.963747	chr2	171785822	GORASP2	0	notDM	DMsui.down
cg04368067	-0.0171067	-0.0380726	0.131699	0.00079356	0.61423	0.966503	chr6	159240283	EZR	0	notDM	DMsui.down
cg13388731	0.00930054	0.0209158	0.131816	0.000707291	0.614321	0.966389	chr2	220143225	DNAJB2	815	notDM	DMsui.up
cg01891002	-0.0112283	-0.0268996	0.135256	0.000368779	0.618055	0.963747	chr16	30582820	ZNF688	0	notDM	DMsui.down
cg17460285	-0.0207191	-0.0476704	0.137617	0.000646812	0.620589	0.963747	chr17	40985453	PSME3	0	notDM	DMsui.down
cg24455683	0.0111265	0.0248395	0.138503	0.000934083	0.621532	0.966503	chr7	2608425	IQCE	0	notDM	DMsui.up
cg19322006	0.00568743	0.0131514	0.138749	0.000631162	0.621821	0.963747	chr1	19125216	TAS1R2	40877	notDM	DMsui.up
cg02270332	0.0110865	0.025073	0.14235	0.000902361	0.625057	0.966503	chr6	106475062	PRDM1	59133	notDM	DMsui.up
cg01235820	0.0039629	0.00904878	0.144609	0.000864293	0.627616	0.966503	chr20	642782	SRXN1	0	notDM	DMsui.up
cg25824828	0.0121088	0.0289385	0.145284	0.000520194	0.628415	0.963747	chr22	40019116	CACNA1I	0	notDM	DMsui.up
cg02212310	0.00935914	0.0212644	0.146517	0.00096311	0.629501	0.966503	chr6	31587974	PRRC2A	476	notDM	DMsui.up
cg26858540	0.0212383	0.0539938	0.147227	0.000254655	0.630301	0.963747	chr19	56603322	ZNF787	0	notDM	DMsui.up
cg27411547	-0.00614719	-0.0145685	0.147303	0.000610079	0.630439	0.963747	chr8	142287226	SLC45A4	-23001	notDM	DMsui.down
cg08578641	-0.0029759	-0.0073673	0.147629	0.000362772	0.630787	0.963747	chr9	34457440	FAM219A	0	notDM	DMsui.down
cg15259864	-0.00925517	-0.0214105	0.147738	0.000815469	0.630962	0.966503	chr10	6622294	PRKCQ	-40	notDM	DMsui.down
cg09488203	0.0123224	0.0305985	0.147746	0.000350501	0.630979	0.963747	chr10	95327884	FFAR4	0	notDM	DMsui.up
cg00273544	0.00808798	0.0186875	0.148771	0.000851063	0.632098	0.966503	chr5	29128011	CDH6	2065751	notDM	DMsui.up
cg20687242	-0.00728892	-0.0180941	0.15421	0.000429529	0.637257	0.963747	chr12	54653427	CBX5	0	notDM	DMsui.down
cg11990058	0.0224435	0.0541313	0.155297	0.00062644	0.638683	0.963747	chr6	32811502	PSMB8	0	notDM	DMsui.up
cg15997393	0.0147251	0.0387442	0.158035	0.000230121	0.641655	0.963747	chr7	1961869	MAD1L1	0	notDM	DMsui.up
cg14757228	0.00388294	0.00929487	0.161269	0.000807088	0.645311	0.966503	chr6	32116858	PRRT1	0	notDM	DMsui.up
cg18100662	-0.00890935	-0.0223928	0.164039	0.000493903	0.647795	0.963747	chr11	1218804	MUC5B	0	notDM	DMsui.down
cg16084090	-0.0272437	-0.0662243	0.164143	0.000733399	0.647851	0.966503	chr12	10586130	KLRC3	0	notDM	DMsui.down
cg22791987	0.00745679	0.0185097	0.164993	0.000588928	0.648627	0.963747	chr17	43037114	C1QL1	0	notDM	DMsui.up
cg07347645	0.00693945	0.0170808	0.165314	0.000655872	0.649038	0.963747	chr20	58507171	SYCP2	0	notDM	DMsui.up
cg23433370	0.0183217	0.0476165	0.167201	0.000359033	0.65059	0.963747	chr12	27396894	STK38L	184	notDM	DMsui.up
cg13927938	-0.00556368	-0.0142097	0.167876	0.000454498	0.651231	0.963747	chr1	204459584	PIK3C2B	0	notDM	DMsui.down
cg05248781	-0.00757092	-0.0187845	0.168689	0.000656374	0.651934	0.963747	chr1	152483199	LCE5A	121	notDM	DMsui.down
cg16289538	-0.00883845	-0.0227806	0.169731	0.000428961	0.652858	0.963747	chr3	158519633	MFSD1	82	notDM	DMsui.down
cg17835463	0.00940772	0.0230146	0.170232	0.000804461	0.653141	0.966503	chr8	1112134	ERICH1-AS1	-24357	notDM	DMsui.up
cg09621330	0.0140971	0.038751	0.17191	0.000199903	0.654719	0.963747	chr16	54685651	IRX5	279460	notDM	DMsui.up
cg03446203	-0.0202374	0.0525404	0.174303	0.00044794	0.656716	0.963747	chr6	31802173	C6orf48	520	notDM	DMsui.up
cg16475721	-0.00483249	-0.0130367	0.181466	0.000342225	0.663129	0.963747	chr7	31232678	ADCYAP1R1	-81585	notDM	DMsui.down
cg13316191	-0.0103682	-0.025937	0.184732	0.0009151	0.666091	0.966503	chr7	21985884	CDCA7L	-342	notDM	DMsui.down
cg00499475	0.0104461	0.0270555	0.184894	0.000618789	0.666136	0.963747	chr12	115122304	TBX3	-335	notDM	DMsui.up
cg01618151	-0.0143664	-0.0385727	0.185781	0.000411336	0.667034	0.963747	chr6	35707957	ARMC12	0	notDM	DMsui.down
cg03515587	0.02227	0.0635766	0.186265	0.00018831	0.667445	0.963747	chr16	88441299	ZNF469	52580	notDM	DMsui.up
cg00230766	0.0114053	0.0297456	0.190403	0.000661141	0.670927	0.963747	chr2	9388337	ASAP2	0	notDM	DMsui.up
cg23395688	0.0100494	0.0316196	0.192108	5.56355e-05	0.672579	0.963747	chr12	127386483	TMEM132B	-1242894	notDM	DMsui.up
cg24027109	0.00700912	0.0238242	0.192112	1.56218e-05	0.672579	0.94185	chr11	124311131	OR8B8	-150	notDM	DMsui.up
cg00125744	-0.011854	-0.0372452	0.195	6.28978e-05	0.675156	0.963747	chr3	66008776	MAGI1	0	notDM	DMsui.down
cg00551398	-0.00356713	-0.00927196	0.195045	0.000775501	0.675214	0.966503	chr6	88298474	RARS2	0	notDM	DMsui.down
cg18178458	0.0118341	0.0316233	0.19583	0.000574555	0.675815	0.963747	chr6	73870174	KCNQ5	0	notDM	DMsui.up
cg15167736	0.00928358	0.0256725	0.20239	0.000454541	0.681263	0.963747	chr6	30950713	MUC21	772	notDM	DMsui.up
cg00028318	0.00965978	0.0277795	0.202577	0.000279185	0.681422	0.963747	chr6	29570739	GABBR1	0	notDM	DMsui.up
cg04342202	0.0192812	0.069905	0.204377	8.06508e-06	0.682805	0.736363	chr7	1961968	MAD1L1	0	notDM	DMsui.up
cg26039848	0.0059523	0.0187092	0.218087	0.000133296	0.693706	0.963747	chr7	149571107	ATP6V0E2	0	notDM	DMsui.up
cg07059925	-0.0123053	-0.0335197	0.219108	0.00083613	0.694468	0.966503	chr11	108422936	EXPH5	0	notDM	DMsui.down
cg15796819	0.0123213	0.0338178	0.223115	0.000847506	0.697616	0.966503	chr17	19651190	ALDH3A1	0	notDM	DMsui.up
cg22553466	0.00485133	0.0162078	0.224495	6.6889e-05	0.698649	0.963747	chr8	144271270	GPIHBP1	23798	notDM	DMsui.up
cg08897392	-0.00635943	-0.017384	0.225782	0.000945512	0.699675	0.966503	chr5	126332397	MARCH3	0	notDM	DMsui.down
cg04555771	-0.00703698	-0.0209014	0.229164	0.000389469	0.702229	0.963747	chr3	50540137	CACNA2D2	0	notDM	DMsui.down
cg16968672	-0.00467867	-0.0144356	0.229669	0.000242524	0.702783	0.963747	chr14	23526574	CDH24	0	notDM	DMsui.down
cg14754581	0.0137061	0.0418261	0.231456	0.00029444	0.704087	0.963747	chr3	46448753	CCRL2	0	notDM	DMsui.up
cg15504041	-0.00775599	-0.0238349	0.234354	0.00029161	0.706046	0.963747	chr10	127477259	UROS	0	notDM	DMsui.down
cg08122190	-0.0100101	-0.0298956	0.235386	0.000429752	0.706949	0.963747	chr12	12503224	MANSC1	-55	notDM	DMsui.down
cg27141751	0.00819154	0.0241746	0.242206	0.000591606	0.711961	0.963747	chr10	50231850	VSTM4	0	notDM	DMsui.up
cg26085762	-0.0119159	-0.0356955	0.242758	0.000502184	0.71237	0.963747	chr2	70101157	GMCL1	0	notDM	DMsui.down
cg12161625	0.00895715	0.0322097	0.242881	3.94006e-05	0.71249	0.963747	chr7	5353294	TNRC18	0	notDM	DMsui.up
cg13199599	-0.00464874	-0.0136744	0.245639	0.000669697	0.714473	0.963747	chr17	80325929	TEX19	-4277	notDM	DMsui.down
cg22797297	-0.0126076	-0.0380567	0.245819	0.000495664	0.714588	0.963747	chr13	91807638	GPC5	243297	notDM	DMsui.down
cg00535785	0.0102089	0.0320449	0.247533	0.000319304	0.715828	0.963747	chr16	49766785	ZNF423	0	notDM	DMsui.up
cg03062865	-0.00461656	-0.0141293	0.25312	0.000506079	0.71996	0.963747	chr16	89720506	CHMP1A	0	notDM	DMsui.down
cg24349830	0.00851993	0.0255927	0.256227	0.000681887	0.7223	0.963747	chr10	135266851	SCART1	2890	notDM	DMsui.up
cg17521037	0.00360285	0.01174	0.26175	0.000291057	0.726212	0.963747	chr4	8377208	ACOX3	0	notDM	DMsui.up
cg16151503	-0.0117882	-0.0349135	0.262504	0.000929312	0.726673	0.966503	chr10	35738141	CCNY	0	notDM	DMsui.down
cg01477971	-0.0193037	-0.0575196	0.265093	0.000923249	0.728466	0.966503	chr2	103405951	TMEM182	0	notDM	DMsui.down
cg20640374	0.010141	0.0313945	0.271	0.000690127	0.732424	0.965264	chr15	31355304	TRPM1	0	notDM	DMsui.up
cg27077685	0.00463432	0.0141799	0.272248	0.000812567	0.733312	0.966503	chr16	68346347	PRMT7	0	notDM	DMsui.up
cg13957827	0.0102264	0.0358593	0.274234	0.000154889	0.734511	0.963747	chr4	164415471	TMA16	202	notDM	DMsui.up
cg02196379	0.00322216	0.0114925	0.28468	0.000165733	0.741274	0.963747	chr16	16215875	ABCC1	0	notDM	DMsui.up
cg12579212	0.0172134	0.0558104	0.285384	0.000572007	0.741818	0.963747	chr3	46448868	CCRL2	0	notDM	DMsui.up
cg13392320	0.00651439	0.0224394	0.287203	0.000283348	0.743188	0.963747	chr7	40788535	SUGCT	0	notDM	DMsui.up
cg19121987	-0.00658129	0.0236859	0.29677	0.000206743	0.749288	0.963747	chr11	65769518	EIF1AD	0	notDM	DMsui.up
cg04055615	-0.00242315	-0.00862824	0.298413	0.000249391	0.750135	0.963747	chr6	31697723	DDAH2	0	notDM	DMsui.down
cg05767015	-0.00383238	-0.0133659	0.302533	0.000363612	0.752983	0.963747	chr1	203199848	CHIT1	-988	notDM	DMsui.down
cg17626960	0.00905151	0.0324796	0.304395	0.000265421	0.753964	0.963747	chr6	32116918	PRRT1	0	notDM	DMsui.up
cg09501821	0.0129831	0.0459432	0.305294	0.000325364	0.754624	0.963747	chr15	67356387	SMAD3	1808	notDM	DMsui.up
cg27183173	0.00274882	0.0109522	0.312519	7.76542e-05	0.758579	0.963747	chr19	728040	PALM	0	notDM	DMsui.up
cg20356637	0.0112831	0.0403751	0.317343	0.000387686	0.761418	0.963747	chr15	67356310	SMAD3	1885	notDM	DMsui.up
cg16314538	-0.00785366	-0.0271398	0.324589	0.000704855	0.765569	0.966389	chr18	11685789	GNAL	3225	notDM	DMsui.down
cg02248037	0.010756	0.0475283	0.325539	2.30426e-05	0.766009	0.956293	chr6	31465876	MICB	0	notDM	DMsui.up
cg18575653	0.00595771	0.0203686	0.327667	0.000855796	0.767459	0.966503	chr21	45557961	C21orf33	0	notDM	DMsui.up
cg00717825	-0.00785098	0.0295528	0.332377	0.000303451	0.770295	0.963747	chr14	25318675	STXBP6	0	notDM	DMsui.up
cg15422033	0.00348505	0.0125636	0.332991	0.000526839	0.77056	0.963747	chr8	143437525	TSNARE1	0	notDM	DMsui.up
cg16224951	0.00621227	0.0225932	0.333443	0.000479284	0.770912	0.963747	chr6	31528154	NFKBIL1	-1548	notDM	DMsui.up
cg00414041	0.0122621	0.0460165	0.33427	0.000331802	0.771449	0.963747	chr6	166944283	RPS6KA2	0	notDM	DMsui.up
cg04155718	0.0092222	0.0336313	0.334769	0.000479507	0.771703	0.963747	chr3	52519802	NISCH	0	notDM	DMsui.up
cg07866909	0.00361046	-0.0131585	0.335601	0.000493269	0.772135	0.963747	chr2	19849829	TTC32	246685	notDM	DMsui.down
cg21250978	-0.00958782	0.0363	0.338573	0.000332306	0.773879	0.963747	chr7	106684541	PRKAR2B	637	notDM	DMsui.up
cg04843946	-0.00543105	-0.0203706	0.338623	0.000374417	0.773896	0.963747	chr6	90348009	LYRM2	0	notDM	DMsui.down
cg24910352	0.00700335	0.0248255	0.345217	0.000859251	0.777575	0.966503	chr8	11601603	GATA4	0	notDM	DMsui.up
cg21666367	-0.00808229	-0.030221	0.348143	0.000496274	0.77928	0.963747	chr8	27450279	CLU	4155	notDM	DMsui.down
cg09371868	0.00236917	0.0090382	0.353875	0.00044986	0.782352	0.963747	chr17	65362374	PSMD12	0	notDM	DMsui.up
cg17431952	0.00616516	0.0225429	0.354597	0.000755174	0.782698	0.966503	chr5	113806337	KCNN2	0	notDM	DMsui.up
cg26307218	-0.00877207	-0.0322625	0.354798	0.000709904	0.782784	0.966389	chr2	121200256	LINC01101	21655	notDM	DMsui.down
cg24148817	0.00705784	0.0258217	0.362816	0.000910192	0.786876	0.966503	chr6	37461033	CCDC167	0	notDM	DMsui.up
cg24247609	0.00332463	0.0140606	0.367127	0.00016917	0.789233	0.963747	chr17	61680728	TACO1	0	notDM	DMsui.up
cg06522054	0.00613117	0.0228568	0.373071	0.000938112	0.792376	0.966503	chr18	11752538	GNAL	0	notDM	DMsui.up
cg21879571	-0.00380585	-0.0160881	0.380668	0.000249799	0.796612	0.963747	chr12	133141590	FBRSL1	0	notDM	DMsui.down
cg25594119	-0.0105794	0.0498088	0.383186	5.7927e-05	0.797787	0.963747	chr18	11947571	IMPA2	33856	notDM	DMsui.up
cg12467435	0.0098111	0.0401688	0.394496	0.000538095	0.803367	0.963747	chr17	64651126	PRKCA	0	notDM	DMsui.up
cg09492086	-0.00183969	-0.00813902	0.39593	0.000209585	0.804031	0.963747	chr13	40177575	LHFP	-219	notDM	DMsui.down
cg24299913	-0.00340801	-0.0143275	0.402355	0.000478674	0.807293	0.963747	chr19	42408316	ARHGEF1	0	notDM	DMsui.down
cg10318647	0.00291928	-0.0124885	0.405655	0.000421724	0.808755	0.963747	chr10	64671221	EGR2	-92294	notDM	DMsui.down
cg20537760	-0.00276936	-0.0119937	0.417776	0.00049856	0.815115	0.963747	chr18	77534274	CTDP1	-19764	notDM	DMsui.down
cg07511721	0.005943	0.0246892	0.423512	0.000929915	0.817701	0.966503	chr7	5335697	SLC29A4	0	notDM	DMsui.up
cg27343493	-0.00727449	0.0329692	0.431525	0.000411995	0.821617	0.963747	chr3	45744518	SACM1L	0	notDM	DMsui.up
cg03353445	0.00424571	0.0193525	0.431606	0.000384635	0.821659	0.963747	chr12	13043502	GPRC5A	454	notDM	DMsui.up
cg27269130	-0.00438762	-0.021287	0.440948	0.000223961	0.825773	0.963747	chr19	54985351	CDC42EP5	-929	notDM	DMsui.down
cg18936378	0.00219451	0.0095851	0.447144	0.000946248	0.828581	0.966503	chr17	41847161	DUSP3	0	notDM	DMsui.up
cg04204388	0.00818187	-0.0359087	0.449941	0.000960699	0.829746	0.966503	chr17	49462801	UTP18	-87509	notDM	DMsui.down
cg06019763	-0.00250805	-0.0114915	0.462297	0.000808322	0.835645	0.966503	chr6	25028080	FAM65B	0	notDM	DMsui.down
cg06470855	-0.00392108	-0.0183146	0.462582	0.000653412	0.835717	0.963747	chr13	112997365	SPACA7	33286	notDM	DMsui.down
cg14435098	0.00294397	0.0139985	0.476899	0.000771632	0.842249	0.966503	chr9	138669066	KCNT1	0	notDM	DMsui.up
cg00427150	0.00466586	0.0226896	0.47895	0.000628902	0.843051	0.963747	chr13	114770568	RASA3	0	notDM	DMsui.up
cg24942922	0.0077275	0.0388278	0.482641	0.000470989	0.844673	0.963747	chr3	120003547	LRRC58	40029	notDM	DMsui.up
cg13105599	0.0118148	0.0580236	0.485032	0.000659313	0.845575	0.963747	chr15	67356641	SMAD3	1554	notDM	DMsui.up
cg08549326	0.00588546	0.0306894	0.492063	0.000389897	0.848854	0.963747	chr7	116617896	ST7	0	notDM	DMsui.up
cg03278510	0.00250457	-0.0125761	0.494053	0.000649103	0.849714	0.963747	chr7	734765	PRKAR1B	0	notDM	DMsui.down
cg19759454	-0.00295394	-0.0149264	0.497922	0.000669746	0.851351	0.963747	chr14	103058807	RCOR1	189	notDM	DMsui.down
cg09318120	-0.00755199	-0.0399231	0.514299	0.000620694	0.858064	0.963747	chr6	149638382	TAB2	0	notDM	DMsui.down
cg10379951	-0.00312964	-0.0161406	0.516524	0.000874674	0.859238	0.966503	chr1	214776326	CENPF	206	notDM	DMsui.down
cg03658384	0.00647374	0.0336178	0.51922	0.000870518	0.860462	0.966503	chr19	17788949	UNC13A	0	notDM	DMsui.up
cg02095605	-0.00464261	0.0266398	0.525231	0.00031383	0.863248	0.963747	chr5	60141082	ELOVL7	-981	notDM	DMsui.up
cg24398023	-0.00431939	-0.0251278	0.529992	0.000305232	0.864965	0.963747	chr3	49449349	RHOA	0	notDM	DMsui.down
cg00779393	-0.00185418	-0.00992483	0.531021	0.000853804	0.865391	0.966503	chr1	84943503	RPF1	1417	notDM	DMsui.down
cg01575601	-0.00800628	-0.0478703	0.543603	0.000329949	0.87052	0.963747	chr11	130398900	ADAMTS15	-52361	notDM	DMsui.down
cg17500055	-0.0067746	0.0395138	0.547036	0.00049863	0.871726	0.963747	chr1	235805560	GNG4	0	notDM	DMsui.up
cg12731671	-0.0057563	0.0330394	0.547971	0.000620398	0.872045	0.963747	chr20	6033516	LRRN4	0	notDM	DMsui.up
cg16287740	0.00478525	0.027435	0.550404	0.000674829	0.872973	0.963747	chr7	128595046	TNPO3	0	notDM	DMsui.up
cg10583144	0.00431947	0.0295618	0.551694	6.66233e-05	0.873507	0.963747	chr13	51795680	FAM124A	790	notDM	DMsui.up
cg01602730	-0.00454192	0.0263044	0.551966	0.000628118	0.873594	0.963747	chr1	153671011	NPR1	-4543	notDM	DMsui.up
cg11604519	-0.00175858	-0.0113631	0.553337	0.000162969	0.874025	0.963747	chr7	157622032	PTPRN2	0	notDM	DMsui.down
cg05622577	0.00807918	0.0472861	0.553979	0.000589174	0.874244	0.963747	chr10	33710900	NRP1	-86894	notDM	DMsui.up
cg00772868	0.00131827	0.00855161	0.556895	0.000174759	0.875622	0.963747	chr6	151814981	CCDC170	194	notDM	DMsui.up
cg14308509	0.00459239	0.0289694	0.562306	0.000304253	0.877965	0.963747	chr7	4757929	FOXK1	0	notDM	DMsui.up
cg26943731	0.00764501	0.0446438	0.56375	0.000805904	0.878511	0.966503	chr17	86890	RPH3AL	0	notDM	DMsui.up
cg22076160	0.00532929	0.0343149	0.566084	0.000264528	0.879284	0.963747	chr1	235805690	GNG4	0	notDM	DMsui.up
cg12148515	-0.00539668	-0.0348105	0.569484	0.000289801	0.880683	0.963747	chr8	41517301	NKX6-3	0	notDM	DMsui.down
cg12732814	-0.00364166	-0.021573	0.572762	0.000891363	0.881878	0.966503	chr3	14220329	LSM3	0	notDM	DMsui.down
cg15859496	0.0048092	0.0285404	0.574868	0.000928878	0.882658	0.966503	chr12	118490276	WSB2	0	notDM	DMsui.up
cg07768378	-0.00737651	-0.0474096	0.577001	0.000389182	0.883499	0.963747	chr5	112379709	MCC	0	notDM	DMsui.down
cg11150222	0.00812487	0.0535487	0.585819	0.000380749	0.887062	0.963747	chr6	106207923	PRDM1	326272	notDM	DMsui.up
cg11764966	-0.00430905	0.0292859	0.598618	0.000399704	0.891601	0.963747	chr20	44258197	WFDC9	0	notDM	DMsui.up
cg17855595	0.00375462	0.0240288	0.603655	0.000949666	0.893543	0.966503	chr1	249148077	ZNF692	0	notDM	DMsui.up
cg03064642	-0.00221688	-0.0145153	0.608479	0.000855415	0.895203	0.966503	chr6	160500735	IGF2R	0	notDM	DMsui.down
cg21147433	0.00308553	0.0223032	0.614218	0.000317882	0.897289	0.963747	chr8	22632225	PEBP4	0	notDM	DMsui.up
cg21746409	-0.00408772	-0.0308298	0.615675	0.00019183	0.897771	0.963747	chr3	190056237	CLDN1	-16002	notDM	DMsui.down
cg05495420	-0.0013272	-0.00936324	0.62499	0.000623347	0.901023	0.963747	chr2	202508269	TMEM237	-17	notDM	DMsui.down
cg15476279	-0.00203982	0.0156933	0.626848	0.000226007	0.901642	0.963747	chr6	33181145	RING1	-646	notDM	DMsui.up
cg24709745	-0.0016998	-0.0125723	0.635815	0.000518471	0.905033	0.963747	chr1	1049864	C1orf159	0	notDM	DMsui.down
cg18019999	-0.00157689	-0.012866	0.640136	0.000173463	0.906637	0.963747	chr3	29743170	RBMS3	0	notDM	DMsui.down
cg06185452	-0.0047072	0.0340591	0.644108	0.000890162	0.908052	0.966503	chr6	16065144	MYLIP	64173	notDM	DMsui.up
cg23398047	0.00227132	0.0199046	0.6541	0.000115532	0.911151	0.963747	chr8	49783505	SNAI2	46734	notDM	DMsui.up
cg04489717	-0.00133419	-0.0111881	0.654837	0.000219582	0.911363	0.963747	chr10	134830157	ADGRA1	54276	notDM	DMsui.down
cg05083038	0.00453915	-0.0362543	0.659596	0.000492313	0.91281	0.963747	chr6	146863543	RAB32	1285	notDM	DMsui.down
cg18317154	0.00367069	0.0285752	0.660033	0.000677507	0.912955	0.963747	chr1	212738304	ATF3	372	notDM	DMsui.up
cg13659951	0.00209915	0.0168245	0.66976	0.000691772	0.916277	0.965264	chr9	5628674	PLGRKT	0	notDM	DMsui.up
cg11019790	0.00366835	0.0306144	0.670789	0.000445279	0.916524	0.963747	chr19	6215148	MLLT1	0	notDM	DMsui.up
cg19768855	-0.00259617	0.020792	0.679344	0.000991567	0.919265	0.966503	chr7	86978757	CROT	0	notDM	DMsui.up
cg13713148	-0.00277387	0.0283018	0.686598	5.72326e-05	0.921463	0.963747	chr8	22545322	EGR3	0	notDM	DMsui.up
cg20205284	0.00070809	0.00646061	0.697758	0.000452146	0.925092	0.963747	chr2	72377002	CYP26B1	-2011	notDM	DMsui.up
cg12440350	-0.00215199	-0.0192156	0.708027	0.000887969	0.928007	0.966503	chr1	17084335	CROCC	0	notDM	DMsui.down
cg04390829	-0.00402302	0.0361261	0.7089	0.000863468	0.928346	0.966503	chr16	84090356	MBTPS1	0	notDM	DMsui.up
cg13958583	-0.00302252	0.0294457	0.718041	0.000494176	0.931269	0.963747	chr8	101774065	PABPC1	-39750	notDM	DMsui.up
cg10546562	0.0033053	0.0320279	0.722656	0.000646038	0.932659	0.963747	chr7	5390491	TNRC18	0	notDM	DMsui.up
cg04218345	-0.00213755	-0.0210471	0.725013	0.00059446	0.933471	0.963747	chr3	192232712	FGF12	0	notDM	DMsui.down
cg26381514	-0.0041087	-0.0400725	0.727391	0.000737273	0.934153	0.966503	chr12	26963489	ITPR2	0	notDM	DMsui.down
cg18751974	-0.000976698	-0.00949305	0.727869	0.000782866	0.934299	0.966503	chr3	128182258	DNAJB8	0	notDM	DMsui.down
cg23370883	-0.00150535	0.0152949	0.737521	0.000724724	0.936893	0.966503	chr7	44180604	MYL7	0	notDM	DMsui.up
cg05004818	-0.00702684	-0.070888	0.741923	0.000956142	0.938327	0.966503	chr4	8539015	GPR78	43202	notDM	DMsui.down
cg11552640	-0.00347254	-0.0388766	0.756749	0.000586624	0.942674	0.963747	chr4	170080712	SH3RF1	0	notDM	DMsui.down
cg12122041	-0.00224211	0.0242322	0.758571	0.000957467	0.943182	0.966503	chr4	3234814	HTT	0	notDM	DMsui.up
cg01101355	0.0025644	-0.0286306	0.759652	0.000699901	0.943558	0.966389	chr20	47422326	PREX1	0	notDM	DMsui.down
cg13462232	0.0055668	-0.0701508	0.760354	0.000156967	0.943775	0.963747	chr20	17551166	DSTN	0	notDM	DMsui.down
cg27156952	0.0035413	0.0428279	0.764471	0.000343204	0.944977	0.963747	chr17	7762963	CYB5D1	0	notDM	DMsui.up
cg02684056	-0.00159845	0.0185922	0.765856	0.000594835	0.945298	0.963747	chr5	59996105	DEPDC1B	-112	notDM	DMsui.up
cg02142657	0.00162056	0.0187215	0.766502	0.000665805	0.945467	0.963747	chr14	77278949	ANGEL1	0	notDM	DMsui.up
cg24058025	-0.00185826	-0.0226622	0.770953	0.000442302	0.94673	0.963747	chr1	44412156	IPO13	322	notDM	DMsui.down
cg09027601	-0.00394857	0.0480544	0.778027	0.000665796	0.948796	0.963747	chr10	15296796	FAM171A1	0	notDM	DMsui.up
cg15812139	0.00169545	-0.0227336	0.779964	0.000223039	0.949256	0.963747	chr6	168996082	SMOC2	0	notDM	DMsui.down
cg14699932	-0.00408871	0.0506925	0.785521	0.000805709	0.950484	0.966503	chr13	114748340	RASA3	0	notDM	DMsui.up
cg14531663	0.00104347	0.0144946	0.785694	0.000199648	0.950485	0.963747	chr6	32116933	PRRT1	0	notDM	DMsui.up
cg14558262	-0.00340229	-0.0445883	0.793639	0.000671567	0.952647	0.963747	chr17	40713999	COASY	93	notDM	DMsui.down
cg13643764	0.00152614	0.0221013	0.795774	0.000221339	0.953178	0.963747	chr5	1028233	NKD2	0	notDM	DMsui.up
cg04287684	0.00244339	0.0334178	0.806974	0.00089757	0.955878	0.966503	chr6	166944375	RPS6KA2	0	notDM	DMsui.up
cg04458548	-0.00110013	0.0155457	0.813633	0.000929455	0.957494	0.966503	chr3	186356700	FETUB	0	notDM	DMsui.up
cg10260115	-0.000706446	-0.0110422	0.817539	0.000365111	0.958438	0.963747	chr19	38284142	ZNF573	0	notDM	DMsui.down
cg23452220	-0.00157409	0.027934	0.820253	7.88437e-05	0.959263	0.963747	chr4	16846297	LDB2	0	notDM	DMsui.up
cg22304522	-0.00342134	-0.0511626	0.822271	0.000847477	0.959696	0.966503	chr8	131914037	ADCY8	0	notDM	DMsui.down
cg07612468	-0.000717687	-0.0135966	0.83053	7.2572e-05	0.961755	0.963747	chr21	34821936	IFNGR2	-12108	notDM	DMsui.down
cg12257055	-0.00207921	-0.0326137	0.831999	0.000941259	0.962124	0.966503	chr4	170086985	SH3RF1	0	notDM	DMsui.down
cg07083941	-0.00158141	-0.0290196	0.846794	0.000450704	0.965705	0.963747	chr21	30675125	BACH1	0	notDM	DMsui.down
cg26521708	0.00202351	-0.0360199	0.851318	0.000913908	0.966754	0.966503	chr12	91573301	DCN	0	notDM	DMsui.down
cg22328746	0.00154224	0.0322054	0.872863	0.000898788	0.972263	0.966503	chr4	186578455	SORBS2	0	notDM	DMsui.up
cg00590817	0.0010549	0.0243968	0.873962	0.000293797	0.972611	0.963747	chr1	8272081	SLC45A1	112309	notDM	DMsui.up
cg24628628	0.00278953	0.0623058	0.87863	0.000713393	0.973573	0.966389	chr1	67064359	SGIP1	0	notDM	DMsui.up
cg03314013	-0.00205526	-0.0500609	0.881886	0.000349561	0.974319	0.963747	chr15	60394017	FOXB1	-95875	notDM	DMsui.down
cg05243641	-0.000835108	-0.0220545	0.899837	0.00095314	0.978503	0.966503	chr2	240964548	NDUFA10	0	notDM	DMsui.down
cg19536281	-0.00177662	-0.0627488	0.923841	0.000800996	0.983663	0.966503	chr8	54521834	ATP6V1H	106269	notDM	DMsui.down
cg15233734	-0.0006592	0.0255189	0.924405	0.000289223	0.983834	0.963747	chr6	37450823	CCDC167	0	notDM	DMsui.up
cg23118561	-0.000836313	0.0346951	0.935008	0.000783539	0.986092	0.966503	chr13	51565237	RNASEH2B	-20641	notDM	DMsui.up
cg23728864	0.000548615	0.0252798	0.937235	0.000338359	0.986686	0.963747	chr4	3239305	HTT	0	notDM	DMsui.up
cg24233594	-0.000308065	0.0208587	0.960579	0.000884769	0.991698	0.966503	chr10	103066371	BTRC	47419	notDM	DMsui.up
cg26569309	-0.000631459	-0.0570981	0.970287	0.000823822	0.993983	0.966503	chr5	140563400	PCDHB16	0	notDM	DMsui.down
cg16657244	0.000225639	0.025478	0.975348	0.000547237	0.995168	0.963747	chr10	103911592	NOLC1	341	notDM	DMsui.up
cg24872571	0.000235352	0.0295389	0.978808	0.000922678	0.995725	0.966503	chr19	41129881	LTBP4	0	notDM	DMsui.up
cg14992656	0.00024328	0.0368198	0.981908	0.000664625	0.9964	0.963747	chr2	58676652	FANCL	-208137	notDM	DMsui.up
cg23178546	0.000138982	0.0271776	0.98468	0.000216742	0.996949	0.963747	chr7	157710554	PTPRN2	0	notDM	DMsui.up
cg12601576	6.25714e-05	0.0377521	0.99481	0.000117357	0.998847	0.963747	chr4	906860	GAK	0	notDM	DMsui.up

## Sheet: Table_S4_DMS_overlap
	Table S4
	Overlap between heroin associated- and suicide-associated DM sites (hyper- or hypoDMSs)
	Values denote numbers of CpG sites (probes in the 450K Illumina array) in each group.
			HyperDM, suicide	HypoDM, suicide	not DM, suicide
	HyperDM, heroin		22	0	724
	HypoDM, heroin		0	7	545
	not DM, heroin		256	169	451803

## Sheet: Table_S5_DM genes
Table S5. Differentially methylated genes (DMGs) between heroin users vs control subjects, or between suicide completers vs. control subjects.
"Hyper" or "hypo" denote hypermethylated or hypomethylated genes, respectively.
"All" denotes all DMGs irrespective of the direction of the DNA methylation change.
"Nonoverlap" denotes lists of DMGs which were associated with only hyper- or hypo-methylated DM sites.
all_DMGs_heroin	hyperDMGs_heroin	hypoDMGs_heroin	hyperDMG_heroin.nonoverlap	hypoDMG_heroin.nonoverlap	all_DMGs_suicide	hyperDMGs_suicide	hypoDMGs_suicide	hyperDMGs_suicide.nonoverlap	hypoDMGs_suicide.nonoverlap
AADAT	AADAT	AAGAB	AADAT	AAGAB	ABCC1	ABCC1	ACBD6	ABCC1	ADCYAP1R1
AAGAB	ABHD16A	ABLIM2	ABHD16A	ABLIM2	ABCC4	ABCC4	ADAM18	ABCC4	AHR
ABHD16A	ACBD4	ABT1	ACBD4	ABT1	ABLIM2	ABLIM2	ADAMTS15	ABLIM2	MCC
ABLIM2	ACTN2	ABTB1	ACTN2	ABTB1	ACBD6	ACOX3	ADCY8	ACOX3	PRKCQ
ABT1	ACTR8	ACACB	ACTR8	ACACB	ACOX3	ADGRL3	ADCYAP1R1	ADGRL3	SH3RF1
ABTB1	ADAD1	ACBD6	ADAD1	ACBD6	ADAM18	AHRR	ADGRA1	AHRR	ACBD6
ACACB	ADAM32	ACHE	ADAM32	ACHE	ADAMTS15	ALCAM	AGPAT4	ALCAM	ADAM18
ACBD4	ADAMTS12	ACOT1	ADAMTS12	ACOT1	ADCY8	ALDH3A1	AHCTF1	ALDH3A1	ADAMTS15
ACBD6	ADAMTS16	ACP7	ADAMTS16	ACP7	ADCYAP1R1	ALDOB	AHR	ALDOB	ADCY8
ACHE	ADAP1	ACTG2	ADAP1	ACTG2	ADGRA1	ANGEL1	ALKBH1	ANGEL1	ADGRA1
ACOT1	ADARB1	ACTR3BP2	ADARB1	ACTR3BP2	ADGRL3	ARHGAP39	ANKRD29	ARHGAP39	AGPAT4
ACP7	ADARB2	ACVR1C	ADARB2	ACVR1C	AGPAT4	ARHGEF28	ANKRD30B	ARHGEF28	AHCTF1
ACTG2	ADD1	ADAM6	ADD1	ADAM6	AHCTF1	ASAP2	ANKS1A	ASAP2	ALKBH1
ACTN2	ADGRA1	ADCK1	ADGRA1	ADCK1	AHR	ATF3	APBB2	ATF3	ANKRD29
ACTR3BP2	ADPRH	ADGRD1	ADPRH	ADGRD1	AHRR	ATP11A	ARHGEF1	ATP11A	ANKRD30B
ACTR8	ADRA1B	ADRA2C	ADRA1B	ADRA2C	ALCAM	ATP6V0E2	ARMC12	ATP6V0E2	ANKS1A
ACVR1C	AFDN	AEBP2	AFDN	AEBP2	ALDH3A1	BRSK2	ARRB1	BRSK2	APBB2
ADAD1	AFF3	AFF3	AGAP2	AGBL2	ALDOB	BTBD1	ATP6V1H	BTBD1	ARHGEF1
ADAM32	AGAP1	AGAP1	AGRN	AGR3	ALKBH1	BTRC	BACH1	BTRC	ARMC12
ADAM6	AGAP2	AGBL2	AHDC1	ALDH3A2	ANGEL1	C14orf180	C15orf52	C14orf180	ARRB1
ADAMTS12	AGRN	AGR3	AHNAK2	ALDH4A1	ANKRD29	C1QL1	C1orf159	C1QL1	ATP6V1H
ADAMTS16	AHDC1	ALDH3A2	AHRR	ALG1	ANKRD30B	C2	C20orf197	C2	BACH1
ADAP1	AHNAK2	ALDH4A1	ALCAM	ALX4	ANKS1A	C21orf33	CACNA2D2	C21orf33	C15orf52
ADARB1	AHRR	ALG1	ALKBH5	ANK3	APBB2	C6orf48	CAMKMT	C6orf48	C1orf159
ADARB2	ALCAM	ALX4	ANKDD1A	ANKFN1	ARHGAP39	C8orf46	CAPN1	C8orf46	C20orf197
ADCK1	ALKBH5	ANK3	ANKRD34C	ANKRD11	ARHGEF1	C9orf106	CBX5	C9orf106	CACNA2D2
ADD1	ANKDD1A	ANKFN1	ANKRD63	ANKRD31	ARHGEF28	CACNA1I	CCDC184	CACNA1I	CAMKMT
ADGRA1	ANKRD34C	ANKRD11	ANKS3	ANO9	ARMC12	CACNA1S	CCND1	CACNA1S	CAPN1
ADGRD1	ANKRD63	ANKRD31	ANO1	AP2A1	ARRB1	CACNA2D4	CCNDBP1	CACNA2D4	CBX5
ADPRH	ANKS3	ANO9	AP5Z1	APBB1IP	ASAP2	CALCOCO2	CCNY	CALCOCO2	CCDC184
ADRA1B	ANO1	AP2A1	APBA1	APOM	ATF3	CARD11	CDC42EP5	CARD11	CCND1
ADRA2C	AP5Z1	APBB1IP	APLP1	APPBP2	ATP11A	CBLN4	CDCA7L	CBLN4	CCNDBP1
AEBP2	APBA1	APOM	APOA1	ARHGAP31	ATP6V0E2	CCDC167	CDH24	CCDC167	CCNY
AFDN	APLP1	APPBP2	ARC	ARHGEF10L	ATP6V1H	CCDC170	CDHR3	CCDC170	CDC42EP5
AFF3	APOA1	ARHGAP31	AREG	ARHGEF3	BACH1	CCRL2	CENPF	CCRL2	CDCA7L
AGAP1	ARC	ARHGEF10L	ARFGEF3	ARID1B	BRSK2	CDH13	CENPK	CDH13	CDH24
AGAP2	AREG	ARHGEF3	ARHGAP39	ARID3B	BTBD1	CDH22	CHIT1	CDH22	CDHR3
AGBL2	ARFGEF3	ARID1B	ARHGEF12	ARL4A	BTRC	CDH6	CHMP1A	CDH6	CENPF
AGR3	ARHGAP39	ARID3B	ARID1A	ARL9	C14orf180	CFAP46	CLDN1	CFAP46	CENPK
AGRN	ARHGEF12	ARL4A	ARID3A	ARRB1	C15orf52	CHD5	CLU	CHD5	CHIT1
AHDC1	ARID1A	ARL9	ARMC9	ATF6B	C1orf159	CHKB-CPT1B	COASY	CHKB-CPT1B	CHMP1A
AHNAK2	ARID3A	ARRB1	ASAH2	ATP13A2	C1QL1	CLDN11	CORO7-PAM16	CLDN11	CLDN1
AHRR	ARMC9	ATF6B	ASCL1	ATP2A1	C2	COG2	CROCC	COG2	CLU
ALCAM	ASAH2	ATP11A	ASPG	ATP6V0E2	C20orf197	COX7C	CTDP1	COX7C	COASY
ALDH3A2	ASCL1	ATP13A2	ATP6V1H	AZIN1	C21orf33	CROT	DAZAP1	CROT	CORO7-PAM16
ALDH4A1	ASPG	ATP2A1	ATXN3	BAMBI	C6orf48	CSF1	DCN	CSF1	CROCC
ALG1	ATP11A	ATP6V0E2	B4GALNT3	BANP	C8orf46	CSMD1	DDAH2	CSMD1	CTDP1
ALKBH5	ATP6V1H	AZIN1	B9D1	BCL11A	C9orf106	CTR9	DDX12P	CTR9	DAZAP1
ALX4	ATXN3	BAMBI	BAG6	BCL7C	CACNA1I	CTSZ	DIO3	CTSZ	DCN
ANK3	B4GALNT3	BANP	BAIAP2L1	BHLHE41	CACNA1S	CYB5D1	DLGAP2	CYB5D1	DDAH2
ANKDD1A	B9D1	BCL11A	BCL7A	BICDL2	CACNA2D2	CYP26B1	DNAJB8	CYP26B1	DDX12P
ANKFN1	BAG6	BCL7C	BLCAP	BRCA1	CACNA2D4	DENND2A	DSTN	DENND2A	DIO3
ANKRD11	BAIAP2L1	BEND7	BMP8A	BSX	CALCOCO2	DEPDC1B	DYNC1I1	DEPDC1B	DNAJB8
ANKRD31	BCL7A	BHLHE41	BNIP3	BTNL2	CAMKMT	DLGAP2	EEFSEC	DMRT1	DSTN
ANKRD34C	BEND7	BICDL2	BRPF3	BTRC	CAPN1	DMRT1	EGR2	DNAJB2	DYNC1I1
ANKRD63	BLCAP	BRCA1	BRSK2	C10orf91	CARD11	DNAJB2	EIF4EBP1	DRD4	EEFSEC
ANKS3	BMP8A	BSX	C11orf24	C15orf41	CBLN4	DRD4	EXOSC4	DUSP3	EGR2
ANO1	BNIP3	BTNL2	C11orf57	C15orf52	CBX5	DUSP3	EXPH5	ECE1	EIF4EBP1
ANO9	BRPF3	BTRC	C1orf106	C19orf45	CCDC167	ECE1	EZR	EFNB2	EXOSC4
AP2A1	BRSK2	C10orf91	C20orf194	C2	CCDC170	EFNB2	FAM219A	EGR3	EXPH5
AP5Z1	C11orf24	C15orf41	C22orf34	C3orf33	CCDC184	EGR3	FAM65B	EHD2	EZR
APBA1	C11orf57	C15orf52	C2orf27B	C3orf38	CCND1	EHD2	FBRSL1	EIF1AD	FAM219A
APBB1IP	C1orf106	C19orf45	C2orf42	C4orf48	CCNDBP1	EIF1AD	FBXL14	ELOVL7	FAM65B
APLP1	C20orf194	C2	C5orf24	CACNG8	CCNY	ELOVL7	FGF12	ENDOV	FBRSL1
APOA1	C22orf34	C3orf33	C6orf106	CAGE1	CCRL2	ENDOV	FOXB1	ERCC4	FBXL14
APOM	C2orf27B	C3orf38	C7orf50	CAPRIN2	CDC42EP5	ERCC4	GJB6	ERICH1-AS1	FGF12
APPBP2	C2orf42	C4orf48	C9orf106	CARHSP1	CDCA7L	ERICH1-AS1	GMCL1	FAM124A	FOXB1
ARC	C5orf24	CACNG8	C9orf62	CARMIL1	CDH13	FAM124A	GNAL	FAM171A1	GJB6
AREG	C6orf106	CAGE1	C9orf64	CARS2	CDH22	FAM171A1	GORASP2	FAM81A	GMCL1
ARFGEF3	C7orf50	CAPRIN2	CA1	CATSPER2	CDH24	FAM81A	GPC5	FANCL	GORASP2
ARHGAP31	C9orf106	CARHSP1	CAB39	CAV1	CDH6	FANCL	GPR78	FETUB	GPC5
ARHGAP39	C9orf62	CARMIL1	CACNA1E	CCDC27	CDHR3	FETUB	GSK3B	FFAR4	GPR78
ARHGEF10L	C9orf64	CARS2	CACNA2D3	CCDC39	CENPF	FFAR4	GSX1	FOXK1	GSK3B
ARHGEF12	CA1	CATSPER2	CACUL1	CCNO	CENPK	FOXK1	HTR1F	FRZB	GSX1
ARHGEF3	CAB39	CAV1	CADM2	CDC42EP4	CFAP46	FRZB	IFNGR2	FXYD5	HTR1F
ARID1A	CACNA1E	CCDC27	CALML3	CENPC	CHD5	FXYD5	IGF2R	GABBR1	IFNGR2
ARID1B	CACNA2D3	CCDC39	CAMKK2	CENPH	CHIT1	GABBR1	IL24	GAK	IGF2R
ARID3A	CACUL1	CCNO	CAPN12	CEP170	CHKB-CPT1B	GAK	IPO13	GALNT9	IL24
ARID3B	CADM2	CDC42EP4	CAPN9	CFAP58	CHMP1A	GALNT9	ITPR2	GATA4	IPO13
ARL4A	CALML3	CENPC	CARD11	CGGBP1	CLDN1	GATA4	JUP	GIMAP1-GIMAP5	ITPR2
ARL9	CAMKK2	CENPH	CARD18	CH25H	CLDN11	GIMAP1-GIMAP5	KIAA0100	GIPC1	KIAA0100
ARMC9	CAPN12	CEP170	CBFA2T3	CHD5	CLU	GIPC1	KLRC3	GNG4	KLRC3
ARRB1	CAPN9	CFAP58	CBX8	CHST1	COASY	GNAL	KRT15	GPBP1	KRT15
ASAH2	CARD11	CGGBP1	CCDC127	CIT	COG2	GNG4	KRTAP20-3	GPIHBP1	KRTAP20-3
ASCL1	CARD18	CH25H	CCDC3	CLDN14	CORO7-PAM16	GPBP1	LCE5A	GPRC5A	LCE5A
ASPG	CBFA2T3	CHD5	CCDC6	CLDN3	COX7C	GPIHBP1	LHFP	GRAMD1C	LHFP
ATF6B	CBX8	CHST1	CCDC90B	CNST	CROCC	GPRC5A	LINC00483	GRPEL1	LINC00483
ATP11A	CCDC127	CIT	CCZ1B	COL25A1	CROT	GRAMD1C	LINC01101	GTF2F2	LINC01101
ATP13A2	CCDC3	CLDN14	CD247	COL6A5	CSF1	GRPEL1	LLPH	GUSB	LLPH
ATP2A1	CCDC6	CLDN3	CD300LG	COPS7A	CSMD1	GTF2F2	LPIN1	HBS1L	LPIN1
ATP6V0E2	CCDC90B	CNST	CDC42BPB	CORO1A	CTDP1	GUSB	LSM3	HCRTR1	LSM3
ATP6V1H	CCZ1B	COL25A1	CDCP1	CPA6	CTR9	HBS1L	LYRM2	HDAC4	LYRM2
ATXN3	CD247	COL6A5	CDH3	CR1	CTSZ	HCRTR1	MAGI1	HIVEP2	MAGI1
AZIN1	CD300LG	COPS7A	CDX1	CR1L	CYB5D1	HDAC4	MANSC1	HTT	MANSC1
B4GALNT3	CDC42BPB	CORO1A	CECR5	CRADD	CYP26B1	HIVEP2	MARCH3	IMPA2	MARCH3
B9D1	CDCP1	CPA6	CELF2	CRCP	DAZAP1	HTT	MCC	INF2	ME2
BAG6	CDH3	CR1	CELF4	CRELD2	DCN	IMPA2	ME2	IQCE	MFSD1
BAIAP2L1	CDX1	CR1L	CEP152	CRIM1	DDAH2	INF2	MFSD1	IRF8	MGAT1
BAMBI	CECR5	CRADD	CFAP46	CSK	DDX12P	IQCE	MGAT1	IRX5	MTNR1B
BANP	CELF2	CRCP	CHD6	CSNK1G2	DENND2A	IRF8	MTNR1B	ITGA7	MUC5B
BCL11A	CELF4	CRELD2	CHD9	CTAGE11P	DEPDC1B	IRX5	MUC5B	KCNF1	MUTYH
BCL7A	CEP152	CRIM1	CHKB-CPT1B	CYP21A2	DIO3	ITGA7	MUTYH	KCNK17	NKX6-3
BCL7C	CFAP46	CSK	CHMP4B	CYP7B1	DLGAP2	JUP	NCALD	KCNN2	OR4F15
BEND7	CHD6	CSNK1G2	CHRM4	DAXX	DMRT1	KCNF1	NDUFA10	KCNQ5	PAX6
BHLHE41	CHD9	CTAGE11P	CHRNB2	DBT	DNAJB2	KCNK17	NKX6-3	KCNT1	PCDHB16
BICDL2	CHKB-CPT1B	CYP21A2	CHST11	DCLRE1C	DNAJB8	KCNN2	OR4F15	KITLG	PCGF3
BLCAP	CHMP4B	CYP7B1	CHST12	DGKH	DRD4	KCNQ5	PAX6	LDB2	PIK3C2B
BMP8A	CHRM4	DAXX	CHST13	DHFRP3	DSTN	KCNT1	PCDHB16	LMTK2	PLLP
BNIP3	CHRNB2	DBT	CHST2	DMAP1	DUSP3	KITLG	PCGF3	LOC100499484-C9ORF174	PRDM16
BRCA1	CHST11	DCLRE1C	CLCC1	DMKN	DYNC1I1	LDB2	PIK3C2B	LPCAT1	PREX1
BRPF3	CHST12	DGKH	CLCN6	DNAJC11	ECE1	LMTK2	PLLP	LRP1	PRKAR1B
BRSK2	CHST13	DHFRP3	CLSTN1	DNAJC6	EEFSEC	LOC100499484-C9ORF174	PRDM16	LRRC58	PSME3
BSX	CHST2	DMAP1	CNN2	DSTN	EFNB2	LPCAT1	PREX1	LRRN4	PTF1A
BTNL2	CLCC1	DMKN	CNTNAP1	DTL	EGR2	LRP1	PRKAR1B	LTBP4	RAB32
BTRC	CLCN6	DNAJC11	COL18A1	DUSP1	EGR3	LRRC58	PRKCQ	MAD1L1	RARRES3
C10orf91	CLSTN1	DNAJC6	CORO2B	DUSP19	EHD2	LRRN4	PSME3	MAP7D1	RARS2
C11orf24	CNN2	DSTN	COX4I1	DUSP6	EIF1AD	LTBP4	PTF1A	MBTPS1	RBMS3
C11orf57	CNTNAP1	DTL	COX7B2	EBF3	EIF4EBP1	MAD1L1	PTPRN2	MICB	RCN1
C15orf41	COL18A1	DUSP1	CPSF1	EFCAB6	ELOVL7	MAP7D1	RAB32	MIPEP	RCOR1
C15orf52	CORO2B	DUSP19	CRB2	EIF2D	ENDOV	MBTPS1	RARRES3	MLLT1	REEP3
C19orf45	COX4I1	DUSP6	CRLF3	ELL2	ERCC4	MICB	RARS2	MLLT10	REG3G
C1orf106	COX7B2	EBF3	CSNK2A2	ELMSAN1	ERICH1-AS1	MIPEP	RBMS3	MOS	RHOA
C2	CPSF1	EFCAB6	CTSZ	EMX1	EXOSC4	MLLT1	RCN1	MSX1	RPF1
C20orf194	CRB2	EIF2D	CUL4A	ENKD1	EXPH5	MLLT10	RCOR1	MUC21	RPL27
C22orf34	CRLF3	EIF4E3	CUX1	EPB41L4A	EZR	MOS	REEP3	MYH10	RSU1
C2orf27B	CSNK2A2	ELL2	CYP2W1	EPHA6	FAM124A	MSX1	REG3G	MYL7	SDHC
C2orf42	CTSZ	ELMSAN1	CYR61	EPM2AIP1	FAM171A1	MUC21	RHOA	MYLIP	SEC63
C3orf33	CUL4A	EMX1	DACT2	ERGIC1	FAM219A	MYH10	RPF1	NCOR2	SIX2
C3orf38	CUX1	ENKD1	DAGLB	ESRP2	FAM65B	MYL7	RPL27	NEDD9	SLC1A3
C4orf48	CYP2W1	EPB41L4A	DAOA	ETS1	FAM81A	MYLIP	RSU1	NEURL1	SLC27A6
C5orf24	CYR61	EPHA6	DDAH2	EVA1B	FANCL	NCALD	SDHC	NEURL1B	SLC43A2
C6orf106	DACT2	EPM2AIP1	DDN	EXOC3L4	FBRSL1	NCOR2	SEC63	NFKBIL1	SLC45A4
C7orf50	DAGLB	ERGIC1	DEDD	EXOSC6	FBXL14	NDUFA10	SH3RF1	NGEF	SMOC2
C9orf106	DAOA	ESRP2	DHRS4-AS1	EXT1	FETUB	NEDD9	SIX2	NISCH	SNX29
C9orf62	DDAH2	ETS1	DIDO1	EXT2	FFAR4	NEURL1	SLC1A3	NKD2	SPACA7
C9orf64	DDN	EVA1B	DIP2C	FADS6	FGF12	NEURL1B	SLC27A6	NOLC1	SPATA8
CA1	DEDD	EXOC3L4	DLGAP2	FAM155A	FOXB1	NFKBIL1	SLC43A2	NPR1	SS18L1
CAB39	DHRS4-AS1	EXOSC6	DMTN	FAM172A	FOXK1	NGEF	SLC45A4	NRP1	TAB2
CACNA1E	DIDO1	EXT1	DNAAF5	FAM188A	FRZB	NISCH	SMOC2	OLR1	TDRD5
CACNA2D3	DIP2C	EXT2	DNAH2	FAM204A	FXYD5	NKD2	SNX29	OR8B8	TEX19
CACNG8	DLGAP2	FADS6	DNM1	FAM21A	GABBR1	NOLC1	SPACA7	PABPC1	TFRC
CACUL1	DMTN	FAM155A	DNMT3A	FAM222A	GAK	NPR1	SPATA8	PALM	TMEM182
CADM2	DNAAF5	FAM172A	DRAXIN	FAM49B	GALNT9	NRP1	SS18L1	PARN	TMEM237
CAGE1	DNAH2	FAM188A	DSCR3	FAM86B1	GATA4	OLR1	TAB2	PCNX2	TSPAN18
CALML3	DNM1	FAM204A	DUSP14	FAM86DP	GIMAP1-GIMAP5	OR8B8	TDRD5	PDZRN3	TTC32
CAMKK2	DNMT3A	FAM21A	DUSP5P1	FANK1	GIPC1	PABPC1	TEX19	PEBP4	TUBB4A
CAPN12	DRAXIN	FAM222A	E2F4	FBXL14	GJB6	PALM	TFRC	PFKFB3	TULP4
CAPN9	DSCR3	FAM49B	ECE1	FBXO28	GMCL1	PARN	TMEM182	PHF19	UNC93B1
CAPRIN2	DUSP14	FAM86B1	EDN2	FCGBP	GNAL	PCNX2	TMEM237	PIFO	UROS
CARD11	DUSP5P1	FAM86DP	EEF2	FEV	GNG4	PDZRN3	TSPAN18	PKN1	USP39
CARD18	E2F4	FAM92B	EFNA5	FFAR4	GORASP2	PEBP4	TTC32	PLGRKT	UTP18
CARHSP1	ECE1	FANK1	EFNB2	FGD2	GPBP1	PFKFB3	TUBB4A	POLG	UVRAG
CARMIL1	EDN2	FBXL14	EHD2	FGGY	GPC5	PHF19	TULP4	POM121L2	VWA3A
CARS2	EEF2	FBXO28	ELFN2	FKBP4	GPIHBP1	PIFO	UNC93B1	PPAN-P2RY11	WDR27
CATSPER2	EFNA5	FCGBP	ELMO1	FLVCR1	GPR78	PKN1	UROS	PRDM1	YPEL1
CAV1	EFNB2	FEV	EPHX2	FOXB2	GPRC5A	PLGRKT	USP39	PRKAR2B	ZBBX
CBFA2T3	EHD2	FFAR4	EPN1	FOXF1	GRAMD1C	POLG	UTP18	PRKCA	ZFYVE1
CBX8	EIF4E3	FGD2	EPS8L2	FOXN3	GRPEL1	POM121L2	UVRAG	PRMT7	ZHX2
CCDC127	ELFN2	FGFRL1	ERC2	FOXN4	GSK3B	PPAN-P2RY11	VWA3A	PRR5L	ZMIZ1
CCDC27	ELMO1	FGGY	ERI3	FOXO1	GSX1	PRDM1	WDR27	PRRC2A	ZNF184
CCDC3	EPHX2	FKBP4	ERICH1	FRG2EP	GTF2F2	PRKAR2B	YPEL1	PRRT1	ZNF329
CCDC39	EPN1	FLVCR1	ERICH1-AS1	FRMD1	GUSB	PRKCA	ZBBX	PRRX1	ZNF573
CCDC6	EPS8L2	FOXB2	ERN1	FRMD5	HBS1L	PRMT7	ZFYVE1	PSMB8	ZNF688
CCDC90B	ERC2	FOXF1	ERP44	FYN	HCRTR1	PRR5L	ZHX2	PSMD12	ZNF850
CCNO	ERI3	FOXN3	EXOC6	FZD2	HDAC4	PRRC2A	ZMIZ1	PTGER1
CCZ1B	ERICH1	FOXN4	EYA4	GABRG2	HIVEP2	PRRT1	ZNF184	RAPGEF6
CD247	ERICH1-AS1	FOXO1	FA2H	GAL3ST2	HTR1F	PRRX1	ZNF329	RASA3
CD300LG	ERN1	FRG2EP	FABP7	GALNTL6	HTT	PSMB8	ZNF573	RHCG
CDC42BPB	ERP44	FRMD1	FAM111B	GAPDHS	IFNGR2	PSMD12	ZNF688	RING1
CDC42EP4	EXOC6	FRMD5	FAM120A	GARNL3	IGF2R	PTGER1	ZNF850	RNASEH2B
CDCP1	EYA4	FSCN1	FAM150B	GATA2	IL24	PTPRN2		RNF212
CDH3	FA2H	FYN	FAM162B	GBP4	IMPA2	RAPGEF6		RPH3AL
CDX1	FABP7	FZD2	FAM19A5	GBX1	INF2	RASA3		RPS6KA2
CECR5	FAM111B	GABRG2	FAM219B	GCK	IPO13	RHCG		RPS9
CELF2	FAM120A	GAL3ST2	FAM221A	GDF15	IQCE	RING1		RPTOR
CELF4	FAM150B	GALNTL6	FAM49A	GDF6	IRF8	RNASEH2B		RUBCN
CENPC	FAM162B	GAPDHS	FAM53A	GFI1	IRX5	RNF212		SACM1L
CENPH	FAM19A5	GARNL3	FAM76B	GFRA2	ITGA7	RPH3AL		SCART1
CEP152	FAM219B	GATA2	FASN	GLRA3	ITPR2	RPS6KA2		SCRIB
CEP170	FAM221A	GBP4	FAT1	GMPPA	JUP	RPS9		SEC14L1
CFAP46	FAM49A	GBX1	FAT3	GNA13	KCNF1	RPTOR		SEC14L5
CFAP58	FAM53A	GCK	FBXL16	GNAL	KCNK17	RUBCN		SEMA5B
CGGBP1	FAM76B	GDF15	FBXO32	GOLGA8T	KCNN2	SACM1L		SEMA6B
CH25H	FAM92B	GDF6	FBXO34	GOLGB1	KCNQ5	SCART1		SF1
CHD5	FASN	GFI1	FBXO36	GPATCH2L	KCNT1	SCRIB		SGIP1
CHD6	FAT1	GFRA2	FERMT1	GRB10	KIAA0100	SEC14L1		SHANK1
CHD9	FAT3	GLRA3	FGD6	GRID2IP	KITLG	SEC14L5		SIK1
CHKB-CPT1B	FBXL16	GMPPA	FGF12	GRIK4	KLRC3	SEMA5B		SIPA1L2
CHMP4B	FBXO32	GNA13	FGF18	GRM5	KRT15	SEMA6B		SLC10A2
CHRM4	FBXO34	GNAL	FGFR2	GSE1	KRTAP20-3	SF1		SLC26A10
CHRNB2	FBXO36	GOLGA8T	FHDC1	HAPLN3	LCE5A	SGIP1		SLC29A4
CHST1	FERMT1	GOLGB1	FIGNL2	HDDC2	LDB2	SHANK1		SLC45A1
CHST11	FGD6	GPATCH2L	FMNL2	HERPUD2	LHFP	SIK1		SLC6A15
CHST12	FGF12	GRB10	FNIP2	HES1	LINC00483	SIPA1L2		SMAD3
CHST13	FGF18	GRID2IP	FOLR1	HES6	LINC01101	SLC10A2		SNAI2
CHST2	FGFR2	GRIK4	FOXP1	HEYL	LLPH	SLC26A10		SORBS2
CIT	FGFRL1	GRM4	FRG1	HIVEP3	LMTK2	SLC29A4		SORCS2
CLCC1	FHDC1	GRM5	FSTL5	HLA-DOA	LOC100499484-C9ORF174	SLC45A1		SP140L
CLCN6	FIGNL2	GSE1	FXN	HMX2	LPCAT1	SLC6A15		SPPL3
CLDN14	FMNL2	HAPLN3	FXYD4	HN1L	LPIN1	SMAD3		SPRED1
CLDN3	FNIP2	HDDC2	FZD10	HNRNPAB	LRP1	SNAI2		SRFBP1
CLSTN1	FOLR1	HERPUD2	FZD3	HNRNPLL	LRRC58	SORBS2		SRGAP3
CNN2	FOXP1	HES1	G6PC2	HOXA13	LRRN4	SORCS2		SRXN1
CNST	FRG1	HES6	GABBR1	HOXC4	LSM3	SP140L		ST7
CNTNAP1	FSCN1	HEYL	GABRB3	HSD17B7P2	LTBP4	SPPL3		STARD13
COL18A1	FSTL5	HIVEP3	GAK	HSF1	LYRM2	SPRED1		STK38L
COL25A1	FXN	HLA-DOA	GALM	HSPB1	MAD1L1	SRFBP1		STXBP6
COL6A5	FXYD4	HMX2	GALNT1	HSPB2-C11orf52	MAGI1	SRGAP3		SUGCT
COPS7A	FZD10	HN1L	GAPDH	HTR1B	MANSC1	SRXN1		SYCP2
CORO1A	FZD3	HNRNPAB	GAS7	HYAL2	MAP7D1	ST7		TACO1
CORO2B	G6PC2	HNRNPLL	GBE1	ID3	MARCH3	STARD13		TAS1R2
COX4I1	GABBR1	HOXA13	GDNF	IFI27L2	MBTPS1	STK38L		TBX3
COX7B2	GABRB3	HOXC4	GFOD1	IFNG	MCC	STXBP6		TGFB3
CPA6	GAK	HSD17B7P2	GFRA1	IL17A	ME2	SUGCT		TMA16
CPSF1	GALM	HSF1	GJA5	IMPG1	MFSD1	SYCP2		TMEM132B
CR1	GALNT1	HSPB1	GLTSCR2	INHBA	MGAT1	TACO1		TMEM59
CR1L	GAPDH	HSPB2-C11orf52	GMDS	INO80E	MICB	TAS1R2		TNPO3
CRADD	GAS7	HTR1B	GNAS	INPP5F	MIPEP	TBX3		TNRC18
CRB2	GBE1	HYAL2	GNG7	INSR	MLLT1	TGFB3		TOP1MT
CRCP	GDNF	ID3	GNRH2	IREB2	MLLT10	TMA16		TRAPPC12
CRELD2	GFOD1	IFI27L2	GPR132	ITPR3	MOS	TMEM132B		TRPM1
CRIM1	GFRA1	IFNG	GPR156	IZUMO2	MSX1	TMEM59		TSNARE1
CRLF3	GJA5	IGF2BP3	GPR162	JADE2	MTNR1B	TNPO3		TVP23C-CDRT4
CSK	GLTSCR2	IL17A	GPRIN3	JAK1	MUC21	TNRC18		UNC13A
CSNK1G2	GMDS	IMPG1	GRAMD4	KCNA4	MUC5B	TOP1MT		URGCP
CSNK2A2	GNAS	INHBA	GRHL2	KCNA7	MUTYH	TRAPPC12		VSTM4
CTAGE11P	GNG7	INO80E	GRIN2D	KCNIP4	MYH10	TRPM1		WFDC9
CTSZ	GNRH2	INPP5F	GSX1	KCNJ2	MYL7	TSNARE1		WFIKKN2
CUL4A	GPR132	INSR	GTDC1	KCNJ5	MYLIP	TVP23C-CDRT4		WNT5A
CUX1	GPR156	IREB2	GTF2F2	KCNK10	NCALD	UNC13A		WSB2
CYP21A2	GPR162	ITPR3	GUCA2B	KCNQ2	NCOR2	URGCP		WWC1
CYP2W1	GPRIN3	IZUMO2	HARS	KIAA0100	NDUFA10	VSTM4		XRRA1
CYP7B1	GRAMD4	JADE2	HCG11	KIAA1551	NEDD9	WFDC9		ZNF423
CYR61	GRHL2	JAK1	HCN1	KLHL22	NEURL1	WFIKKN2		ZNF469
DACT2	GRIN2D	KCNA4	HCRTR1	KLLN	NEURL1B	WNT5A		ZNF646
DAGLB	GRM4	KCNA7	HDAC11	KRTAP20-3	NFKBIL1	WSB2		ZNF692
DAOA	GSX1	KCNIP4	HDAC4	KSR1	NGEF	WWC1		ZNF787
DAXX	GTDC1	KCNJ2	HECW1	LEF1	NISCH	XRRA1
DBT	GTF2F2	KCNJ5	HEPACAM	LGALS9	NKD2	ZNF423
DCLRE1C	GUCA2B	KCNK10	HHAT	LHX5	NKX6-3	ZNF469
DDAH2	HARS	KCNQ2	HIP1	LIG3	NOLC1	ZNF646
DDN	HCG11	KIAA0100	HIST1H3H	LINC00273	NPR1	ZNF692
DEDD	HCN1	KIAA1551	HIVEP1	LINC01135	NRP1	ZNF787
DGKH	HCRTR1	KLHL22	HLTF	LLPH	OLR1
DHFRP3	HDAC11	KLLN	HMGXB4	LOC283710	OR4F15
DHRS4-AS1	HDAC4	KRTAP20-3	HMP19	LOC389033	OR8B8
DIDO1	HECW1	KSR1	HNRNPD	LPAR3	PABPC1
DIP2C	HEPACAM	LCLAT1	HOOK2	LRIG2	PALM
DLGAP2	HHAT	LEF1	HRK	LRP6	PARN
DMAP1	HIP1	LGALS9	HSD3B7	LRRIQ1	PAX6
DMKN	HIST1H3H	LHX5	HSPA12A	LUC7L3	PCDHB16
DMTN	HIVEP1	LIG3	HTR3B	LYN	PCGF3
DNAAF5	HLTF	LINC00273	HTT	MACROD1	PCNX2
DNAH2	HMGXB4	LINC01135	ID2	MAD1L1	PDZRN3
DNAJC11	HMP19	LLPH	IER2	MAN2B2	PEBP4
DNAJC6	HNRNPD	LOC283710	IER5	MAP2K4	PFKFB3
DNM1	HOOK2	LOC389033	IFITM2	MAP2K6	PHF19
DNMT3A	HRK	LPAR3	IGF2	MAST4	PIFO
DRAXIN	HSD3B7	LRIG2	IGF2BP2	MAZ	PIK3C2B
DSCR3	HSPA12A	LRP6	IGLL1	MDFIC	PKN1
DSTN	HTR3B	LRPAP1	IL17RD	MECOM	PLGRKT
DTL	HTT	LRRIQ1	IL20RB	METRNL	PLLP
DUSP1	ID2	LUC7L3	ILKAP	METTL11B	POLG
DUSP14	IER2	LYN	IMPAD1	MFSD14A	POM121L2
DUSP19	IER5	MACROD1	ING1	MICA	PPAN-P2RY11
DUSP5P1	IFITM2	MAD1L1	INSIG1	MIRLET7BHG	PRDM1
DUSP6	IGF2	MAN2B2	IQCH	MLNR	PRDM16
E2F4	IGF2BP2	MAP2K4	IQCJ-SCHIP1	MLST8	PREX1
EBF3	IGF2BP3	MAP2K6	IQSEC1	MNX1	PRKAR1B
ECE1	IGLL1	MAST4	IRGQ	MORN3	PRKAR2B
EDN2	IL17RD	MAZ	IRX4	MPC1	PRKCA
EEF2	IL20RB	MCPH1	ITIH5	MPEG1	PRKCQ
EFCAB6	ILKAP	MDFIC	ITM2B	MRPL20	PRMT7
EFNA5	IMPAD1	MECOM	ITPK1	MTCL1	PRR5L
EFNB2	ING1	METRN	JAKMIP3	MTG1	PRRC2A
EHD2	INSIG1	METRNL	JARID2	MTHFD1L	PRRT1
EIF2D	IQCH	METTL11B	JUP	MTRNR2L1	PRRX1
EIF4E3	IQCJ-SCHIP1	MFSD14A	KAZALD1	MTRNR2L7	PSMB8
ELFN2	IQSEC1	MGMT	KCNC4	MTUS1	PSMD12
ELL2	IRGQ	MICA	KCNK5	MYC	PSME3
ELMO1	IRX4	MIRLET7BHG	KCNK9	MYL12A	PTF1A
ELMSAN1	ITIH5	MLNR	KCNN1	MYL2	PTGER1
EMX1	ITM2B	MLST8	KCNU1	MYL6B	PTPRN2
ENKD1	ITPK1	MNX1	KCTD1	MYO10	RAB32
EPB41L4A	JAKMIP3	MOB2	KIAA0232	MYT1	RAPGEF6
EPHA6	JARID2	MORN3	KIAA0556	NARS	RARRES3
EPHX2	JUP	MPC1	KIAA1211L	NAV2	RARS2
EPM2AIP1	KAZALD1	MPEG1	KIAA1549	NBPF15	RASA3
EPN1	KCNC4	MRPL20	KIF24	NDUFS1	RBMS3
EPS8L2	KCNK5	MTCL1	KIF25	NDUFS2	RCN1
ERC2	KCNK9	MTG1	KIF5A	NECTIN1	RCOR1
ERGIC1	KCNN1	MTHFD1L	KIF5B	NEIL2	REEP3
ERI3	KCNU1	MTRNR2L1	KIFC2	NEMF	REG3G
ERICH1	KCTD1	MTRNR2L7	KLHDC3	NFATC1	RHCG
ERICH1-AS1	KIAA0232	MTUS1	KLHDC4	NFE2L3	RHOA
ERN1	KIAA0556	MYC	KLHL42	NFIA	RING1
ERP44	KIAA1211L	MYL12A	KRTAP2-2	NFYB	RNASEH2B
ESRP2	KIAA1549	MYL2	KRTDAP	NGF	RNF212
ETS1	KIF24	MYL6B	LAG3	NKAIN2	RPF1
EVA1B	KIF25	MYO10	LAIR1	NKX2-6	RPH3AL
EXOC3L4	KIF5A	MYT1	LAMB3	NOTCH4	RPL27
EXOC6	KIF5B	NARS	LARP4B	NPAS3	RPS6KA2
EXOSC6	KIFC2	NAV2	LEP	NPHS2	RPS9
EXT1	KLHDC3	NBPF15	LFNG	NUFIP2	RPTOR
EXT2	KLHDC4	NCOR2	LHFPL2	NUP98	RSU1
EYA4	KLHL42	NDUFS1	LHX1	NUPL2	RUBCN
FA2H	KRTAP2-2	NDUFS2	LINC00473	NUPR2	SACM1L
FABP7	KRTDAP	NECTIN1	LINC00700	NUS1	SCART1
FADS6	LAG3	NEIL2	LINGO1	NUTF2	SCRIB
FAM111B	LAIR1	NEMF	LMO4	OCA2	SDHC
FAM120A	LAMB3	NFATC1	LMOD3	OLFM4	SEC14L1
FAM150B	LARP4B	NFE2L3	LOC100129636	OR11H2	SEC14L5
FAM155A	LCLAT1	NFIA	LOC154449	OVCH2	SEC63
FAM162B	LEP	NFYB	LOC283731	PACS2	SEMA5B
FAM172A	LFNG	NGF	LOC441242	PAX5	SEMA6B
FAM188A	LHFPL2	NKAIN2	LRFN3	PAX6	SF1
FAM19A5	LHX1	NKX2-6	LRRN1	PAX7	SGIP1
FAM204A	LINC00473	NOTCH4	LSG1	PBRM1	SH3RF1
FAM219B	LINC00700	NPAS3	LTBP3	PCCA	SHANK1
FAM21A	LINGO1	NPHS2	LTBP4	PCED1A	SIK1
FAM221A	LMO4	NUFIP2	LVRN	PCLO	SIPA1L2
FAM222A	LMOD3	NUP98	LYPLA1	PDE4A	SIX2
FAM49A	LOC100129636	NUPL2	LYZL1	PDE8B	SLC10A2
FAM49B	LOC154449	NUPR2	MAPK6	PEBP1	SLC1A3
FAM53A	LOC283731	NUS1	MAPK8IP1	PEX6	SLC26A10
FAM76B	LOC441242	NUTF2	MARCH10	PGLYRP2	SLC27A6
FAM86B1	LRFN3	OCA2	MASP1	PHACTR1	SLC29A4
FAM86DP	LRPAP1	OLFM4	MATK	PHACTR3	SLC43A2
FAM92B	LRRN1	OPRL1	MATN3	PHC2	SLC45A1
FANK1	LSG1	OR11H2	MBD3	PHF21A	SLC45A4
FASN	LTBP3	OVCH2	MBTD1	PITPNC1	SLC6A15
FAT1	LTBP4	PACS2	MCCC1	PITX2	SMAD3
FAT3	LVRN	PAX5	MDGA1	PLEKHB1	SMOC2
FBXL14	LYPLA1	PAX6	MED13	PMF1-BGLAP	SNAI2
FBXL16	LYZL1	PAX7	MEGF11	PMFBP1	SNX29
FBXO28	MAPK6	PBRM1	MEIS2	POLQ	SORBS2
FBXO32	MAPK8IP1	PCCA	MELTF	POLR1B	SORCS2
FBXO34	MARCH10	PCED1A	MEST	POTEC	SP140L
FBXO36	MASP1	PCLO	MFAP3	POU4F3	SPACA7
FCGBP	MATK	PDE4A	MFSD10	PPFIA1	SPATA8
FERMT1	MATN3	PDE8B	MGAT1	PPIG	SPPL3
FEV	MBD3	PDGFRA	MICU2	PPP1R15B	SPRED1
FFAR4	MBTD1	PEBP1	MIEN1	PPP4R1L	SRFBP1
FGD2	MCCC1	PEX6	MINPP1	PRDM16	SRGAP3
FGD6	MCPH1	PGLYRP2	MKKS	PRELID2	SRXN1
FGF12	MDGA1	PHACTR1	MKRN1	PRKAR1B	SS18L1
FGF18	MED13	PHACTR3	MLXIP	PROZ	ST7
FGFR2	MEGF11	PHC2	MMP17	PRR25	STARD13
FGFRL1	MEIS2	PHF21A	MOS	PSMB10	STK38L
FGGY	MELTF	PITPNC1	MPND	PSMB8	STXBP6
FHDC1	MEST	PITX2	MSH2	RAB11B	SUGCT
FIGNL2	METRN	PLEKHB1	MTA3	RAB24	SYCP2
FKBP4	MFAP3	PMF1-BGLAP	MTNR1A	RAB30	TAB2
FLVCR1	MFSD10	PMFBP1	MYLK	RAD51C	TACO1
FMNL2	MGAT1	POLQ	MYO7A	RAD54L2	TAS1R2
FNIP2	MGMT	POLR1B	MYT1L	RALGDS	TBX3
FOLR1	MICU2	POTEC	NANOG	RAPGEF6	TDRD5
FOXB2	MIEN1	POU4F3	NAV1	RARB	TEX19
FOXF1	MINPP1	PPFIA1	NBPF20	RAVER1	TFRC
FOXN3	MKKS	PPIG	NCALD	RDX	TGFB3
FOXN4	MKRN1	PPP1R15B	NECTIN3	REEP2	TMA16
FOXO1	MLXIP	PPP4R1L	NEIL3	REEP3	TMEM132B
FOXP1	MMP17	PRDM16	NELFA	RNASEH2B	TMEM182
FRG1	MOB2	PRELID2	NFASC	RNF213	TMEM237
FRG2EP	MOS	PRKACB	NFIC	RPL7L1	TMEM59
FRMD1	MPND	PRKAR1B	NFKBIA	RPS6KA2	TNPO3
FRMD5	MSH2	PROZ	NFKBIE	RSU1	TNRC18
FSCN1	MTA3	PRR25	NGB	RWDD2A	TOP1MT
FSTL5	MTNR1A	PRR5L	NIPA2	S1PR1	TRAPPC12
FXN	MYLK	PSMB10	NIT2	SAMM50	TRPM1
FXYD4	MYO7A	PSMB8	NKAPL	SCN3A	TSNARE1
FYN	MYT1L	PTPRN2	NKX2-4	SCPEP1	TSPAN18
FZD10	NANOG	RAB11B	NLRP1	SDK2	TTC32
FZD2	NAV1	RAB24	NLRX1	SEC16B	TUBB4A
FZD3	NBPF20	RAB30	NME1-NME2	SEC62	TULP4
G6PC2	NCALD	RAD51C	NME9	SEMA3B	TVP23C-CDRT4
GABBR1	NCOR2	RAD54L2	NR2F1	SEMA6A	UNC13A
GABRB3	NECTIN3	RALGDS	NRL	SEPHS1	UNC93B1
GABRG2	NEIL3	RAPGEF6	NRXN1	SESN3	URGCP
GAK	NELFA	RARB	NSMCE4A	SFTA3	UROS
GAL3ST2	NFASC	RAVER1	NSUN2	SGCE	USP39
GALM	NFIC	RDX	NUAK1	SGIP1	UTP18
GALNT1	NFKBIA	REEP2	NUP210	SGSM3	UVRAG
GALNTL6	NFKBIE	REEP3	NUP93	SH2D6	VSTM4
GAPDH	NGB	RNASEH2B	OCIAD2	SH3BP1	VWA3A
GAPDHS	NIPA2	RNF213	OPCML	SH3RF1	WDR27
GARNL3	NIT2	RPL7L1	OR52H1	SIX1	WFDC9
GAS7	NKAPL	RPS6KA2	OR8G2	SLC15A1	WFIKKN2
GATA2	NKX2-4	RSU1	OSBP2	SLC1A3	WNT5A
GBE1	NLRP1	RTN1	OSBPL5	SLC25A13	WSB2
GBP4	NLRX1	RWDD2A	OSBPL9	SLC37A2	WWC1
GBX1	NME1-NME2	S1PR1	OVCH1-AS1	SLC37A4	XRRA1
GCK	NME9	SAMM50	OVOL2	SLC43A3	YPEL1
GDF15	NR2F1	SCN3A	OXLD1	SLC47A1	ZBBX
GDF6	NRL	SCPEP1	PAQR4	SLC6A17	ZFYVE1
GDNF	NRXN1	SDK2	PCGF3	SLCO3A1	ZHX2
GFI1	NSMCE4A	SEC16B	PCNT	SLCO5A1	ZMIZ1
GFOD1	NSUN2	SEC62	PCTP	SNRNP27	ZNF184
GFRA1	NUAK1	SEMA3B	PCYT2	SNX22	ZNF329
GFRA2	NUP210	SEMA6A	PDE4C	SORL1	ZNF423
GJA5	NUP93	SEPHS1	PDE6C	SOX7	ZNF469
GLRA3	OCIAD2	SESN3	PDGFA	SOX9	ZNF573
GLTSCR2	OPCML	SFTA3	PDZRN3	SPATA13	ZNF646
GMDS	OPRL1	SGCE	PFKFB3	SPHK2	ZNF688
GMPPA	OR52H1	SGIP1	PFKP	SPIDR	ZNF692
GNA13	OR8G2	SGSM3	PHF1	SPRTN	ZNF787
GNAL	OSBP2	SH2D6	PIAS4	SPSB1	ZNF850
GNAS	OSBPL5	SH3BP1	PICK1	SQRDL
GNG7	OSBPL9	SH3RF1	PKD1	SSH2
GNRH2	OVCH1-AS1	SHANK2	PKHD1	SSTR1
GOLGA8T	OVOL2	SIX1	PLA2G4F	SSU72
GOLGB1	OXLD1	SLC15A1	PLCH1	STOX2
GPATCH2L	PAQR4	SLC1A3	PLD1	SUPT20H
GPR132	PCGF3	SLC25A13	PLD6	SV2C
GPR156	PCNT	SLC37A2	PLEC	SYT10
GPR162	PCTP	SLC37A4	PLEKHA6	TANC1
GPRIN3	PCYT2	SLC43A3	PLGRKT	TANK
GRAMD4	PDE4C	SLC47A1	PLOD3	TBC1D14
GRB10	PDE6C	SLC6A17	PLPPR2	TBC1D21
GRHL2	PDGFA	SLC6A3	PLRG1	TBX15
GRID2IP	PDGFRA	SLCO3A1	PLXNB2	TBX5
GRIK4	PDZRN3	SLCO5A1	PMP22	TCF12
GRIN2D	PFKFB3	SNRNP27	POLG	TCL1A
GRM4	PFKP	SNX22	POM121L12	TCTE3
GRM5	PHF1	SORL1	POU3F1	TDRD5
GSE1	PIAS4	SOX7	POU3F2	TECPR2
GSX1	PICK1	SOX9	PPFIA3	TENM2
GTDC1	PKD1	SPATA13	PPIH	TFAP2A
GTF2F2	PKHD1	SPHK2	PPM1H	TIAM1
GUCA2B	PLA2G4F	SPIDR	PPP1R14C	TIFAB
HAPLN3	PLCH1	SPRTN	PPP1R16A	TLL2
HARS	PLD1	SPSB1	PPP2R5C	TLR5
HCG11	PLD6	SQRDL	PPP6R1	TM4SF4
HCN1	PLEC	SRGAP3	PPP6R2	TMBIM4
HCRTR1	PLEKHA6	SSH1	PPT2-EGFL8	TMED2
HDAC11	PLGRKT	SSH2	PRAM1	TMEM128
HDAC4	PLOD3	SSTR1	PRICKLE1	TMEM14C
HDDC2	PLPPR2	SSU72	PRKD2	TMEM174
HECW1	PLRG1	STAT5A	PRR19	TMEM239
HEPACAM	PLXNB2	STOX2	PRRX1	TMEM30A
HERPUD2	PMP22	SUPT20H	PRSS27	TMEM37
HES1	POLG	SV2C	PSMG3	TNFRSF11A
HES6	POM121L12	SYT10	PTBP1	TNPO3
HEYL	POU3F1	TANC1	PTDSS2	TOB2P1
HHAT	POU3F2	TANK	PTGES2	TOX
HIP1	PPFIA3	TBC1D14	PTH2R	TP53TG3B
HIST1H3H	PPIH	TBC1D21	PTPRF	TRABD2A
HIVEP1	PPM1H	TBX15	PUM1	TRAPPC13
HIVEP3	PPP1R14C	TBX5	PXDN	TRIL
HLA-DOA	PPP1R16A	TCF12	QKI	TRIP10
HLTF	PPP2R5C	TCL1A	R3HDM4	TSNARE1
HMGXB4	PPP6R1	TCTE3	RAB11FIP3	TSPAN9
HMP19	PPP6R2	TDRD5	RAB4A	TTLL10
HMX2	PPT2-EGFL8	TECPR2	RAG1	TTLL7
HN1L	PRAM1	TEKT4	RAP1GAP	TUBE1
HNRNPAB	PRICKLE1	TENM2	RARA	TUBGCP3
HNRNPD	PRKACB	TFAP2A	RASA2	TWIST1
HNRNPLL	PRKD2	TIAM1	RBM17	TXNRD1
HOOK2	PRR19	TIFAB	RBM44	TXNRD2
HOXA13	PRR5L	TLL2	RBMS1	TYK2
HOXC4	PRRX1	TLR5	RBPJ	TYMS
HRK	PRSS27	TM4SF4	RGPD3	UBE2L6
HSD17B7P2	PSMG3	TMBIM4	RGS14	UBE2N
HSD3B7	PTBP1	TMED2	RGS3	UBE3A
HSF1	PTDSS2	TMEM128	RHCG	UCHL1
HSPA12A	PTGES2	TMEM14C	RIPK2	UCK2
HSPB1	PTH2R	TMEM174	RNF144A	UHRF2
HSPB2-C11orf52	PTPRF	TMEM239	RNF5	USP7
HTR1B	PTPRN2	TMEM30A	RNH1	VIPR1
HTR3B	PUM1	TMEM37	RNPS1	VPS72
HTT	PXDN	TNFRSF11A	ROBO2	VWA5A
HYAL2	QKI	TNPO3	ROBO4	VWCE
ID2	R3HDM4	TOB2P1	RPA1	WDFY1
ID3	RAB11FIP3	TOX	RPL8	WDR11
IER2	RAB4A	TP53TG3B	RPTOR	WDR53
IER5	RAG1	TRABD2A	RRAGC	WDR59
IFI27L2	RAP1GAP	TRAPPC13	RREB1	XYLT1
IFITM2	RARA	TRIL	RRP15	ZBED9
IFNG	RASA2	TRIP10	RYR2	ZC3H3
IGF2	RBM17	TSNARE1	SCAF8	ZFP36L2
IGF2BP2	RBM44	TSPAN9	SCG5	ZNF180
IGF2BP3	RBMS1	TTLL10	SCRIB	ZNF219
IGLL1	RBPJ	TTLL7	SDCCAG8	ZNF223
IL17A	RGPD3	TUBE1	SDHC	ZNF287
IL17RD	RGS14	TUBGCP2	SDK1	ZNF311
IL20RB	RGS3	TUBGCP3	SDPR	ZNF37A
ILKAP	RHCG	TWIST1	SEC16A	ZNF496
IMPAD1	RIPK2	TXNRD1	SECTM1	ZNF572
IMPG1	RNF144A	TXNRD2	SEMA4D	ZNF573
ING1	RNF5	TYK2	SEMA6B	ZNF608
INHBA	RNH1	TYMS	SEMA6C	ZNF623
INO80E	RNPS1	UBE2L6	SERGEF	ZNF706
INPP5F	ROBO2	UBE2N	SERPINB9	ZNF726
INSIG1	ROBO4	UBE3A	SETBP1	ZNF790
INSR	RPA1	UCHL1	SF1	ZNF833P
IQCH	RPL8	UCK2	SFSWAP	ZSCAN30
IQCJ-SCHIP1	RPTOR	UHRF2	SH2D2A	ZSCAN4
IQSEC1	RRAGC	USP7	SH3PXD2A	ZSWIM3
IREB2	RREB1	VIPR1	SH3YL1	ZYG11A
IRGQ	RRP15	VPS72	SHANK1
IRX4	RTN1	VWA5A	SHCBP1L
ITIH5	RYR2	VWCE	SIK1
ITM2B	SCAF8	WDFY1	SIX3
ITPK1	SCG5	WDR11	SLC12A2
ITPR3	SCRIB	WDR53	SLC16A3
IZUMO2	SDCCAG8	WDR59	SLC17A7
JADE2	SDHC	WDR86	SLC1A5
JAK1	SDK1	XYLT1	SLC2A1
JAKMIP3	SDPR	ZBED9	SLC2A11
JARID2	SEC16A	ZC3H3	SLC30A3
JUP	SECTM1	ZFP36L2	SLC35B3
KAZALD1	SEMA4D	ZNF180	SLC39A11
KCNA4	SEMA6B	ZNF219	SLC43A2
KCNA7	SEMA6C	ZNF223	SLC44A2
KCNC4	SERGEF	ZNF254	SLC46A2
KCNIP4	SERPINB9	ZNF287	SLIT1
KCNJ2	SETBP1	ZNF311	SLITRK1
KCNJ5	SF1	ZNF37A	SMARCC1
KCNK10	SFSWAP	ZNF496	SMG6
KCNK5	SH2D2A	ZNF572	SMOC2
KCNK9	SH3PXD2A	ZNF573	SNAPC1
KCNN1	SH3YL1	ZNF608	SNX10
KCNQ2	SHANK1	ZNF623	SNX17
KCNU1	SHANK2	ZNF706	SOBP
KCTD1	SHCBP1L	ZNF726	SORCS2
KIAA0100	SIK1	ZNF790	SOX1
KIAA0232	SIX3	ZNF833P	SPEG
KIAA0556	SLC12A2	ZSCAN30	SPG7
KIAA1211L	SLC16A3	ZSCAN4	SPOCK1
KIAA1549	SLC17A7	ZSWIM3	SPON1
KIAA1551	SLC1A5	ZYG11A	SPON2
KIF24	SLC2A1		SPPL2B
KIF25	SLC2A11		SPTBN4
KIF5A	SLC30A3		SRBD1
KIF5B	SLC35B3		SRGAP1
KIFC2	SLC39A11		SRSF6
KLHDC3	SLC43A2		SSNA1
KLHDC4	SLC44A2		SSTR5-AS1
KLHL22	SLC46A2		ST3GAL1
KLHL42	SLC6A3		ST8SIA2
KLLN	SLIT1		ST8SIA5
KRTAP20-3	SLITRK1		STAB2
KRTAP2-2	SMARCC1		STEAP3
KRTDAP	SMG6		STK32C
KSR1	SMOC2		SUGP1
LAG3	SNAPC1		SYCN
LAIR1	SNX10		SYNCRIP
LAMB3	SNX17		SYNDIG1
LARP4B	SOBP		SYNJ2BP-COX16
LCLAT1	SORCS2		SYTL2
LEF1	SOX1		TAP2
LEP	SPEG		TARP
LFNG	SPG7		TBC1D24
LGALS9	SPOCK1		TBCD
LHFPL2	SPON1		TDRD1
LHX1	SPON2		TDRD3
LHX5	SPPL2B		TECTA
LIG3	SPTBN4		TENM3
LINC00273	SRBD1		TET3
LINC00473	SRGAP1		TEX26
LINC00700	SRGAP3		TEX261
LINC01135	SRSF6		TGFB3
LINGO1	SSH1		THAP7
LLPH	SSNA1		THRAP3
LMO4	SSTR5-AS1		TIE1
LMOD3	ST3GAL1		TIGIT
LOC100129636	ST8SIA2		TLX1
LOC154449	ST8SIA5		TM6SF1
LOC283710	STAB2		TMEM145
LOC283731	STAT5A		TMEM163
LOC389033	STEAP3		TMEM198
LOC441242	STK32C		TMEM200C
LPAR3	SUGP1		TMEM211
LRFN3	SYCN		TMEM212
LRIG2	SYNCRIP		TMEM26
LRP6	SYNDIG1		TMEM33
LRPAP1	SYNJ2BP-COX16		TMEM44
LRRIQ1	SYTL2		TMEM45B
LRRN1	TAP2		TMEM57
LSG1	TARP		TMEM65
LTBP3	TBC1D24		TMX1
LTBP4	TBCD		TMX2-CTNND1
LUC7L3	TDRD1		TNFRSF1A
LVRN	TDRD3		TNK2
LYN	TECTA		TOLLIP
LYPLA1	TEKT4		TOLLIP-AS1
LYZL1	TENM3		TPST2
MACROD1	TET3		TRIM11
MAD1L1	TEX26		TRIM29
MAN2B2	TEX261		TRIML2
MAP2K4	TGFB3		TRPM6
MAP2K6	THAP7		TRPM8
MAPK6	THRAP3		TTC27
MAPK8IP1	TIE1		TUBB4B
MARCH10	TIGIT		TXLNA
MASP1	TLX1		UBE2M
MAST4	TM6SF1		UNC5A
MATK	TMEM145		UNC5D
MATN3	TMEM163		USF2
MAZ	TMEM198		USP49
MBD3	TMEM200C		VASH1
MBTD1	TMEM211		VIPR2
MCCC1	TMEM212		VN1R1
MCPH1	TMEM26		VPS53
MDFIC	TMEM33		VWC2L
MDGA1	TMEM44		WASF2
MECOM	TMEM45B		WASF3
MED13	TMEM57		WBP1
MEGF11	TMEM65		WDR46
MEIS2	TMX1		WDYHV1
MELTF	TMX2-CTNND1		WNT5A
MEST	TNFRSF1A		WSCD1
METRN	TNK2		XKR6
METRNL	TOLLIP		YTHDF1
METTL11B	TOLLIP-AS1		ZBTB16
MFAP3	TPST2		ZBTB20
MFSD10	TRIM11		ZMAT4
MFSD14A	TRIM29		ZNF124
MGAT1	TRIML2		ZNF266
MGMT	TRPM6		ZNF318
MICA	TRPM8		ZNF423
MICU2	TTC27		ZNF479
MIEN1	TUBB4B		ZNF503
MINPP1	TUBGCP2		ZNF575
MIRLET7BHG	TXLNA		ZNF624
MKKS	UBE2M		ZNF826P
MKRN1	UNC5A		ZNRD1ASP
MLNR	UNC5D		ZSWIM4
MLST8	USF2
MLXIP	USP49
MMP17	VASH1
MNX1	VIPR2
MOB2	VN1R1
MORN3	VPS53
MOS	VWC2L
MPC1	WASF2
MPEG1	WASF3
MPND	WBP1
MRPL20	WDR46
MSH2	WDR86
MTA3	WDYHV1
MTCL1	WNT5A
MTG1	WSCD1
MTHFD1L	XKR6
MTNR1A	YTHDF1
MTRNR2L1	ZBTB16
MTRNR2L7	ZBTB20
MTUS1	ZMAT4
MYC	ZNF124
MYL12A	ZNF254
MYL2	ZNF266
MYL6B	ZNF318
MYLK	ZNF423
MYO10	ZNF479
MYO7A	ZNF503
MYT1	ZNF575
MYT1L	ZNF624
NANOG	ZNF826P
NARS	ZNRD1ASP
NAV1	ZSWIM4
NAV2
NBPF15
NBPF20
NCALD
NCOR2
NDUFS1
NDUFS2
NECTIN1
NECTIN3
NEIL2
NEIL3
NELFA
NEMF
NFASC
NFATC1
NFE2L3
NFIA
NFIC
NFKBIA
NFKBIE
NFYB
NGB
NGF
NIPA2
NIT2
NKAIN2
NKAPL
NKX2-4
NKX2-6
NLRP1
NLRX1
NME1-NME2
NME9
NOTCH4
NPAS3
NPHS2
NR2F1
NRL
NRXN1
NSMCE4A
NSUN2
NUAK1
NUFIP2
NUP210
NUP93
NUP98
NUPL2
NUPR2
NUS1
NUTF2
OCA2
OCIAD2
OLFM4
OPCML
OPRL1
OR11H2
OR52H1
OR8G2
OSBP2
OSBPL5
OSBPL9
OVCH1-AS1
OVCH2
OVOL2
OXLD1
PACS2
PAQR4
PAX5
PAX6
PAX7
PBRM1
PCCA
PCED1A
PCGF3
PCLO
PCNT
PCTP
PCYT2
PDE4A
PDE4C
PDE6C
PDE8B
PDGFA
PDGFRA
PDZRN3
PEBP1
PEX6
PFKFB3
PFKP
PGLYRP2
PHACTR1
PHACTR3
PHC2
PHF1
PHF21A
PIAS4
PICK1
PITPNC1
PITX2
PKD1
PKHD1
PLA2G4F
PLCH1
PLD1
PLD6
PLEC
PLEKHA6
PLEKHB1
PLGRKT
PLOD3
PLPPR2
PLRG1
PLXNB2
PMF1-BGLAP
PMFBP1
PMP22
POLG
POLQ
POLR1B
POM121L12
POTEC
POU3F1
POU3F2
POU4F3
PPFIA1
PPFIA3
PPIG
PPIH
PPM1H
PPP1R14C
PPP1R15B
PPP1R16A
PPP2R5C
PPP4R1L
PPP6R1
PPP6R2
PPT2-EGFL8
PRAM1
PRDM16
PRELID2
PRICKLE1
PRKACB
PRKAR1B
PRKD2
PROZ
PRR19
PRR25
PRR5L
PRRX1
PRSS27
PSMB10
PSMB8
PSMG3
PTBP1
PTDSS2
PTGES2
PTH2R
PTPRF
PTPRN2
PUM1
PXDN
QKI
R3HDM4
RAB11B
RAB11FIP3
RAB24
RAB30
RAB4A
RAD51C
RAD54L2
RAG1
RALGDS
RAP1GAP
RAPGEF6
RARA
RARB
RASA2
RAVER1
RBM17
RBM44
RBMS1
RBPJ
RDX
REEP2
REEP3
RGPD3
RGS14
RGS3
RHCG
RIPK2
RNASEH2B
RNF144A
RNF213
RNF5
RNH1
RNPS1
ROBO2
ROBO4
RPA1
RPL7L1
RPL8
RPS6KA2
RPTOR
RRAGC
RREB1
RRP15
RSU1
RTN1
RWDD2A
RYR2
S1PR1
SAMM50
SCAF8
SCG5
SCN3A
SCPEP1
SCRIB
SDCCAG8
SDHC
SDK1
SDK2
SDPR
SEC16A
SEC16B
SEC62
SECTM1
SEMA3B
SEMA4D
SEMA6A
SEMA6B
SEMA6C
SEPHS1
SERGEF
SERPINB9
SESN3
SETBP1
SF1
SFSWAP
SFTA3
SGCE
SGIP1
SGSM3
SH2D2A
SH2D6
SH3BP1
SH3PXD2A
SH3RF1
SH3YL1
SHANK1
SHANK2
SHCBP1L
SIK1
SIX1
SIX3
SLC12A2
SLC15A1
SLC16A3
SLC17A7
SLC1A3
SLC1A5
SLC25A13
SLC2A1
SLC2A11
SLC30A3
SLC35B3
SLC37A2
SLC37A4
SLC39A11
SLC43A2
SLC43A3
SLC44A2
SLC46A2
SLC47A1
SLC6A17
SLC6A3
SLCO3A1
SLCO5A1
SLIT1
SLITRK1
SMARCC1
SMG6
SMOC2
SNAPC1
SNRNP27
SNX10
SNX17
SNX22
SOBP
SORCS2
SORL1
SOX1
SOX7
SOX9
SPATA13
SPEG
SPG7
SPHK2
SPIDR
SPOCK1
SPON1
SPON2
SPPL2B
SPRTN
SPSB1
SPTBN4
SQRDL
SRBD1
SRGAP1
SRGAP3
SRSF6
SSH1
SSH2
SSNA1
SSTR1
SSTR5-AS1
SSU72
ST3GAL1
ST8SIA2
ST8SIA5
STAB2
STAT5A
STEAP3
STK32C
STOX2
SUGP1
SUPT20H
SV2C
SYCN
SYNCRIP
SYNDIG1
SYNJ2BP-COX16
SYT10
SYTL2
TANC1
TANK
TAP2
TARP
TBC1D14
TBC1D21
TBC1D24
TBCD
TBX15
TBX5
TCF12
TCL1A
TCTE3
TDRD1
TDRD3
TDRD5
TECPR2
TECTA
TEKT4
TENM2
TENM3
TET3
TEX26
TEX261
TFAP2A
TGFB3
THAP7
THRAP3
TIAM1
TIE1
TIFAB
TIGIT
TLL2
TLR5
TLX1
TM4SF4
TM6SF1
TMBIM4
TMED2
TMEM128
TMEM145
TMEM14C
TMEM163
TMEM174
TMEM198
TMEM200C
TMEM211
TMEM212
TMEM239
TMEM26
TMEM30A
TMEM33
TMEM37
TMEM44
TMEM45B
TMEM57
TMEM65
TMX1
TMX2-CTNND1
TNFRSF11A
TNFRSF1A
TNK2
TNPO3
TOB2P1
TOLLIP
TOLLIP-AS1
TOX
TP53TG3B
TPST2
TRABD2A
TRAPPC13
TRIL
TRIM11
TRIM29
TRIML2
TRIP10
TRPM6
TRPM8
TSNARE1
TSPAN9
TTC27
TTLL10
TTLL7
TUBB4B
TUBE1
TUBGCP2
TUBGCP3
TWIST1
TXLNA
TXNRD1
TXNRD2
TYK2
TYMS
UBE2L6
UBE2M
UBE2N
UBE3A
UCHL1
UCK2
UHRF2
UNC5A
UNC5D
USF2
USP49
USP7
VASH1
VIPR1
VIPR2
VN1R1
VPS53
VPS72
VWA5A
VWC2L
VWCE
WASF2
WASF3
WBP1
WDFY1
WDR11
WDR46
WDR53
WDR59
WDR86
WDYHV1
WNT5A
WSCD1
XKR6
XYLT1
YTHDF1
ZBED9
ZBTB16
ZBTB20
ZC3H3
ZFP36L2
ZMAT4
ZNF124
ZNF180
ZNF219
ZNF223
ZNF254
ZNF266
ZNF287
ZNF311
ZNF318
ZNF37A
ZNF423
ZNF479
ZNF496
ZNF503
ZNF572
ZNF573
ZNF575
ZNF608
ZNF623
ZNF624
ZNF706
ZNF726
ZNF790
ZNF826P
ZNF833P
ZNRD1ASP
ZSCAN30
ZSCAN4
ZSWIM3
ZSWIM4
ZYG11A

## Sheet: Table_S6_GeneOntology
	Table S6
	Gene ontology functional annotation analysis of DMG sets using WebGestalt tool.
	Shown are only the GO terms with no derivative terms in the tree-like GO hierarchical representation. Statistical significance assessed by hypergeometeric test; minimal N of genes per GO term >=10, adjP-value <0.01. GO terms directly related to nervous system development or function are shown in bold. GO terms related to DNA binding and/or transcription factor activity are marked with (#). No enr…
	dataset	hyper/hypoDM	N genes	GO subclas	GO term	N genes	adjP-value
	heroin	hyperDMG	660	Biological_Process	axonogenesis	36	0.0059
					cell-cell signaling	62	0.0075
					transmission of nerve impulse	46	0.0075
				Cellular_compartment	axon	25	0.0016
					cell junction	44	0.0053
					synaptic membrane	18	0.0075
				Molecular_function	---
		hypoDMGs	531	Biological_Process	regulation of neuron differentiation	23	0.0017
					embryonic organ morphogenesis	18	0.0017
					embryonic limb morphogenesis	12	0.0017
					heart development	25	0.0017
					mesenchyme development	15	0.0017
					intracellular signal transduction	80	0.0017
					positive regulation of transctiption, DNA-dependent (#)	52	0.0017
					gland development	22	0.0017
					urogenital system development	21	0.0017
					negative regulation of cell differentiation	26	0.0029
					regulation of cell morphogenesis	21	0.0029
				Cellular_compartment	intracellular part	368	0.009
				Molecular_function	transcription factor binding (#)	26	0.0014
					transcription regulatory region sequence-specific DNA binding (#)	12	0.0038
					sequence-specific DNA binding RNA polymerase II transcription factor activity (#)	17	0.0044
					protein tyrosine kinase activity	12	0.009
	suicide	hyperDMGs	243	Biological_Process	regulation of signal transduction	46	0.0008
					cell surface receptor signaling pathway	52	0.003
					negative regulation of nucelobase-containing compound metabolic process	27	0.003
					positive regulation of protein metabolic process	26	0.0045
					regulation of purine nucleotide metabolic process	14	0.0045
					synaptic transmission	21	0.0055
					negative regulation of growth	10	0.0059
					protein import	11	0.0084
					regulation of cell proliferation	30	0.0093
				Molecular_function	---
				Cellular_compartment	plasma membrane part	44	0.0062
		hypoDMGs	170	Biological_Process	---
				Molecular_function	---
				Cellular_compartment	---
